# Supplementary material for: Core cysteine residues in the Plasminogen-Apple-Nematode (PAN) domain are critical for HGF/c-MET signaling
Source: Commun Biol. 2022 Jul 1;5:646. doi: 10.1038/s42003-022-03582-8 (PMC9249922; doi:10.1038/s42003-022-03582-8)
Supplement: Supplementary file 3 — Supplementary Data 1 [file 42003_2022_3582_MOESM3_ESM.xlsx]

## Sheet: PAN_all_gene
Supplementary Data 1: Species of origin, protein identification number (ID) and functional annotation of PAN domain-containing proteins.
Species	ID	Function
Abdopus aculeatus.xlsx	R4G2C1	GON-Abd-1
Abdopus aculeatus.xlsx	R4G7D0	GON-Abd-2
Acanthamoeba castellanii mamavirus.xlsx	G8EBH2	Uncharacterized protein MAMA_L838
Acanthamoeba castellanii mamavirus.xlsx	G8EBN0	PAN/APPLE-like domain protein
Acanthamoeba castellanii mamavirus.xlsx	G8EDK5	PAN domain-containing protein
Acanthamoeba castellanii medusavirus.xlsx	A0A3T1CXD4	PAN domain-containing protein
Acanthamoeba castellanii medusavirus.xlsx	A0A3T1CXP1	PAN domain-containing protein
Acanthamoeba castellanii mimivirus.xlsx	A0A1E1EXB1	Putative PAN domain-containing protein
Acanthamoeba castellanii mimivirus.xlsx	A0A1E1ETK2	Putative PAN domain-containing protein
Acanthamoeba castellanii mimivirus.xlsx	A0A1E1EUC2	Uncharacterized protein
Acanthamoeba castellanii str. Neff.xlsx	L8GVM1	Uncharacterized protein
Acanthamoeba castellanii str. Neff.xlsx	L8GRF2	Glycosyl hydrolases family 32 superfamily protein
Acanthamoeba castellanii str. Neff.xlsx	L8GX08	Uncharacterized protein
Acanthamoeba castellanii str. Neff.xlsx	L8GY48	Uncharacterized protein
Acanthamoeba castellanii str. Neff.xlsx	L8H5C9	Uncharacterized protein
Acanthamoeba castellanii str. Neff.xlsx	L8GYA1	Uncharacterized protein
Acanthamoeba polyphaga lentillevirus.xlsx	J3E810	Uncharacterized protein
Acanthamoeba polyphaga lentillevirus.xlsx	J2YWZ6	Uncharacterized protein
Acanthamoeba polyphaga lentillevirus.xlsx	J3IYU5	Uncharacterized protein
Acanthamoeba polyphaga mimivirus.xlsx	A0A2L2DLV0	Uncharacterized protein
Acanthamoeba polyphaga mimivirus.xlsx	A0A2L2DIZ7	Pan domain-containing
Acanthamoeba polyphaga mimivirus.xlsx	A0A0G2Y717	Putative PAN domain-containing protein
Acanthamoeba polyphaga mimivirus.xlsx	E3VZX8	Uncharacterized protein L719
Acanthamoeba polyphaga mimivirus.xlsx	E3VYF9	Putative PAN domain-containing protein
Acanthamoeba polyphaga mimivirus.xlsx	F8V6R0	Uncharacterized protein L719
Acanthamoeba polyphaga mimivirus.xlsx	A0A0G2Y378	Putative PAN domain-containing protein
Acanthamoeba polyphaga mimivirus.xlsx	A0A0G2Y8U4	Uncharacterized protein
Acanthamoeba polyphaga mimivirus.xlsx	A0A2L2DJ09	Pan domain-containing
Acanthamoeba polyphaga mimivirus.xlsx	Q5UPR5	Putative PAN domain-containing protein L775
Acanthamoeba polyphaga mimivirus.xlsx	Q5UNW8	Uncharacterized protein L719
Acanthamoeba polyphaga mimivirus.xlsx	Q5UQG0	Putative PAN domain-containing protein R486
Acanthamoeba polyphaga mimivirus.xlsx	A0A2L2DM38	Pan domain-containing
Acanthamoeba polyphaga mimivirus.xlsx	A0A0G2Y3S5	Uncharacterized protein
Acanthamoeba polyphaga mimivirus.xlsx	A0A0G2YB83	Putative PAN domain-containing protein
Acanthamoeba polyphaga mimivirus.xlsx	A0A0G2Y7I9	Putative PAN domain-containing protein
Acanthamoeba polyphaga moumouvirus.xlsx	L7RC65	PAN domain-containing protein
Acanthamoeba polyphaga moumouvirus.xlsx	L7RC22	Uncharacterized protein
Acanthamoeba polyphaga moumouvirus.xlsx	L7RCU4	PAN domain-containing protein
Acanthisitta chloris.xlsx	A0A091MSS1	Plasminogen (Fragment)
Acanthisitta chloris.xlsx	A0A091MQE1	Plasminogen (Fragment)
Acanthochromis polyacanthus.xlsx	A0A3Q1FYN5	Uncharacterized protein
Acanthochromis polyacanthus.xlsx	A0A3Q1FW77	Uncharacterized protein
Acanthochromis polyacanthus.xlsx	A0A3Q1EDF5	Uncharacterized protein
Acanthochromis polyacanthus.xlsx	A0A3Q1G8B6	Uncharacterized protein
Acanthochromis polyacanthus.xlsx	A0A3Q1F1Z0	Uncharacterized protein
Acanthochromis polyacanthus.xlsx	A0A3Q1I407	Plasminogen
Acaromyces ingoldii.xlsx	A0A316YDH8	Uncharacterized protein
Acaryochloris marina (strain MBIC 11017).xlsx	A8ZR36	Uncharacterized protein
Achlya hypogyna.xlsx	A0A0A7CPG5	Secreted protein (Fragment)
Achlya hypogyna.xlsx	A0A0A7CP60	Secreted protein
Achlya hypogyna.xlsx	A0A0A7CN07	Secreted protein
Achlya hypogyna.xlsx	A0A0A7CNR8	Secreted protein
Achlya hypogyna.xlsx	A0A0A7CN57	Carbohydrate-binding protein
Achlya hypogyna.xlsx	A0A0A7CP35	Carbohydrate-binding protein
Achlya hypogyna.xlsx	A0A0A7CMN8	GPI anchor protein
Achlya hypogyna.xlsx	A0A0A7CP65	Secreted protein
Achlya hypogyna.xlsx	A0A0A7CP71	Secreted protein
Achlya hypogyna.xlsx	A0A0A7CN98	Secreted protein
Achlya hypogyna.xlsx	A0A0A7CP31	Secreted protein
Achlya hypogyna.xlsx	A0A1V9ZRA5	Uncharacterized protein
Achlya hypogyna.xlsx	A0A1V9ZDE5	Uncharacterized protein (Fragment)
Achlya hypogyna.xlsx	A0A1V9YLY7	Lysostaphin
Achlya hypogyna.xlsx	A0A1V9Z1A6	Uncharacterized protein
Achlya hypogyna.xlsx	A0A1V9ZKZ6	Uncharacterized protein
Achlya hypogyna.xlsx	A0A1V9Z451	Uncharacterized protein
Achlya hypogyna.xlsx	A0A0A7CNG8	Secreted protein
Achlya hypogyna.xlsx	A0A1V9YJ62	Uncharacterized protein
Achlya hypogyna.xlsx	A0A0A7CMR5	Secreted protein
Achlya hypogyna.xlsx	A0A0A7CPD7	Secreted protein
Achlya hypogyna.xlsx	A0A1V9Z629	Uncharacterized protein
Achlya hypogyna.xlsx	A0A0A7CPH5	Secreted protein (Fragment)
Achlya hypogyna.xlsx	A0A1V9YJK3	Uncharacterized protein
Achlya hypogyna.xlsx	A0A1V9YSE1	Uncharacterized protein (Fragment)
Achlya hypogyna.xlsx	A0A1V9YDS4	Uncharacterized protein
Achlya hypogyna.xlsx	A0A1V9YHW9	Uncharacterized protein (Fragment)
Achlya hypogyna.xlsx	A0A0A7CMJ7	Secreted protein
Achlya hypogyna.xlsx	A0A0A7CN31	Secreted protein
Achlya hypogyna.xlsx	A0A1V9ZMC6	Uncharacterized protein
Achlya hypogyna.xlsx	A0A0A7CNG9	Secreted protein (Fragment)
Achlya hypogyna.xlsx	A0A1V9YH26	Uncharacterized protein
Achlya hypogyna.xlsx	A0A1V9YUS3	Uncharacterized protein (Fragment)
Achlya hypogyna.xlsx	A0A1V9ZRD0	Uncharacterized protein
Achlya hypogyna.xlsx	A0A0A7CNY9	Secreted protein
Achlya hypogyna.xlsx	A0A0A7CM59	Secreted protein
Achlya hypogyna.xlsx	A0A1V9ZKR0	GPI anchor protein
Achlya hypogyna.xlsx	A0A1V9ZUM1	Uncharacterized protein
Achlya hypogyna.xlsx	A0A1V9YUE0	Uncharacterized protein
Achlya hypogyna.xlsx	A0A1V9YRF9	Uncharacterized protein
Achlya hypogyna.xlsx	A0A1V9ZB07	Glucanase
Achlya hypogyna.xlsx	A0A0A7CN88	Secreted protein
Achlya hypogyna.xlsx	A0A1V9YXW4	Uncharacterized protein
Achlya hypogyna.xlsx	A0A1V9Z9X3	Carbohydrate-binding protein (Fragment)
Achlya hypogyna.xlsx	A0A0A7CLM9	Glucanase
Achlya hypogyna.xlsx	A0A1V9Z933	Uncharacterized protein
Achlya hypogyna.xlsx	A0A1V9YWJ8	Uncharacterized protein (Fragment)
Acidimicrobiaceae bacterium.xlsx	A0A2E4CB18	Uncharacterized protein
Acidimicrobiaceae bacterium.xlsx	A0A2E4CBG1	Uncharacterized protein
Acidimicrobiaceae bacterium.xlsx	A0A2E4CB13	Uncharacterized protein
Acidimicrobiaceae bacterium.xlsx	A0A2E4CBJ3	Uncharacterized protein
Acidobacteria bacterium.xlsx	A0A2V9ZGI7	Uncharacterized protein (Fragment)
Acidomyces richmondensis BFW.xlsx	A0A150V788	Uncharacterized protein
Acidomyces richmondensis BFW.xlsx	A0A150VFP3	Uncharacterized protein
Acidovorax cavernicola.xlsx	A0A3A1WDE8	Uncharacterized protein
Acipenser ruthenus.xlsx	A0A444V1E0	Plasma kallikrein (Fragment)
Acipenser ruthenus.xlsx	A0A444V1E2	Coagulation factor XI
Acromyrmex echinatior.xlsx	F4X7R3	Neurotrypsin
Acromyrmex echinatior.xlsx	F4X293	Uncharacterized protein
Acromyrmex echinatior.xlsx	F4X6U6	Uncharacterized protein
Acromyrmex echinatior.xlsx	F4X815	Cuticlin-1
Acromyrmex echinatior.xlsx	F4WMQ5	Uncharacterized protein
Acromyrmex echinatior.xlsx	F4X291	Uncharacterized protein
Actibacterium atlanticum.xlsx	A0A058ZM17	Uncharacterized protein
Actibacterium mucosum KCTC 23349.xlsx	A0A037ZPD6	Uncharacterized protein
Actinidia chinensis var. chinensis.xlsx	A0A2R6Q4L0	G-type lectin S-receptor-like serine/threonine-protein kinase
Actinidia chinensis var. chinensis.xlsx	A0A2R6RAZ9	G-type lectin S-receptor-like serine/threonine-protein kinase
Actinidia chinensis var. chinensis.xlsx	A0A2R6Q6W9	Epidermis-specific secreted glycoprotein
Actinidia chinensis var. chinensis.xlsx	A0A2R6QV86	G-type lectin S-receptor-like serine/threonine-protein kinase
Actinidia chinensis var. chinensis.xlsx	A0A2R6QWW6	G-type lectin S-receptor-like serine/threonine-protein kinase
Actinidia chinensis var. chinensis.xlsx	A0A2R6PXQ8	G-type lectin S-receptor-like serine/threonine-protein kinase
Actinidia chinensis var. chinensis.xlsx	A0A2R6R4I5	G-type lectin S-receptor-like serine/threonine-protein kinase
Actinidia chinensis var. chinensis.xlsx	A0A2R6PR71	G-type lectin S-receptor-like serine/threonine-protein kinase
Actinidia chinensis var. chinensis.xlsx	A0A2R6RB30	G-type lectin S-receptor-like serine/threonine-protein kinase
Actinidia chinensis var. chinensis.xlsx	A0A2R6P2X1	G-type lectin S-receptor-like serine/threonine-protein kinase
Actinidia chinensis var. chinensis.xlsx	A0A2R6R7U2	PAN domain-containing protein
Actinidia chinensis var. chinensis.xlsx	A0A2R6QA16	G-type lectin S-receptor-like serine/threonine-protein kinase
Actinidia chinensis var. chinensis.xlsx	A0A2R6PTF8	G-type lectin S-receptor-like serine/threonine-protein kinase
Actinidia chinensis var. chinensis.xlsx	A0A2R6Q077	Receptor protein kinase
Actinidia chinensis var. chinensis.xlsx	A0A2R6QTI6	G-type lectin S-receptor-like serine/threonine-protein kinase
Actinidia chinensis var. chinensis.xlsx	A0A2R6R4H6	G-type lectin S-receptor-like serine/threonine-protein kinase
Actinidia chinensis var. chinensis.xlsx	A0A2R6QBV2	G-type lectin S-receptor-like serine/threonine-protein kinase
Actinidia chinensis var. chinensis.xlsx	A0A2R6PQK3	G-type lectin S-receptor-like serine/threonine-protein kinase
Actinidia chinensis var. chinensis.xlsx	A0A2R6QCM9	G-type lectin S-receptor-like serine/threonine-protein kinase
Actinidia chinensis var. chinensis.xlsx	A0A2R6RF49	G-type lectin S-receptor-like serine/threonine-protein kinase
Actinidia chinensis var. chinensis.xlsx	A0A2R6QDU5	G-type lectin S-receptor-like serine/threonine-protein kinase
Actinidia chinensis var. chinensis.xlsx	A0A2R6QLP2	G-type lectin S-receptor-like serine/threonine-protein kinase
Actinidia chinensis var. chinensis.xlsx	A0A2R6PTF3	G-type lectin S-receptor-like serine/threonine-protein kinase
Actinidia chinensis var. chinensis.xlsx	A0A2R6PGN0	G-type lectin S-receptor-like serine/threonine-protein kinase
Actinidia chinensis var. chinensis.xlsx	A0A2R6RRI6	Receptor protein kinase
Actinidia chinensis var. chinensis.xlsx	A0A2R6RGA0	Epidermis-specific secreted glycoprotein
Actinidia chinensis var. chinensis.xlsx	A0A2R6PWC1	G-type lectin S-receptor-like serine/threonine-protein kinase
Actinidia chinensis var. chinensis.xlsx	A0A2R6PXW3	G-type lectin S-receptor-like serine/threonine-protein kinase
Actinidia chinensis var. chinensis.xlsx	A0A2R6Q3G8	G-type lectin S-receptor-like serine/threonine-protein kinase
Actinidia chinensis var. chinensis.xlsx	A0A2R6Q7Z3	Receptor protein kinase
Actinidia chinensis var. chinensis.xlsx	A0A2R6QBX6	G-type lectin S-receptor-like serine/threonine-protein kinase
Actinidia chinensis var. chinensis.xlsx	A0A2R6QLN4	G-type lectin S-receptor-like serine/threonine-protein kinase
Actinidia chinensis var. chinensis.xlsx	A0A2R6PTE6	G-type lectin S-receptor-like serine/threonine-protein kinase
Actinidia chinensis var. chinensis.xlsx	A0A2R6QWB9	G-type lectin S-receptor-like serine/threonine-protein kinase
Actinidia chinensis var. chinensis.xlsx	A0A2R6PJ76	G-type lectin S-receptor-like serine/threonine-protein kinase
Actinidia chinensis var. chinensis.xlsx	A0A2R6RP34	G-type lectin S-receptor-like serine/threonine-protein kinase
Actinidia chinensis var. chinensis.xlsx	A0A2R6RB22	G-type lectin S-receptor-like serine/threonine-protein kinase (Fragment)
Actinidia chinensis var. chinensis.xlsx	A0A2R6QXS9	G-type lectin S-receptor-like serine/threonine-protein kinase
Actinidia chinensis var. chinensis.xlsx	A0A2R6PEE6	G-type lectin S-receptor-like serine/threonine-protein kinase
Actinidia chinensis var. chinensis.xlsx	A0A2R6NZR5	G-type lectin S-receptor-like serine/threonine-protein kinase (Fragment)
Actinidia chinensis var. chinensis.xlsx	A0A2R6RB09	Receptor-like serine/threonine-protein kinase
Actinidia chinensis var. chinensis.xlsx	A0A2R6PQU7	G-type lectin S-receptor-like serine/threonine-protein kinase
Actinidia chinensis var. chinensis.xlsx	A0A2R6QLP8	G-type lectin S-receptor-like serine/threonine-protein kinase
Actinidia chinensis var. chinensis.xlsx	A0A2R6QC53	G-type lectin S-receptor-like serine/threonine-protein kinase
Actinidia chinensis var. chinensis.xlsx	A0A2R6PUZ3	G-type lectin S-receptor-like serine/threonine-protein kinase
Actinidia chinensis var. chinensis.xlsx	A0A2R6PTE5	Receptor-like serine/threonine-protein kinase
Actinidia chinensis var. chinensis.xlsx	A0A2R6QBV5	G-type lectin S-receptor-like serine/threonine-protein kinase (Fragment)
Actinidia chinensis var. chinensis.xlsx	A0A2R6RB02	G-type lectin S-receptor-like serine/threonine-protein kinase
Actinidia chinensis var. chinensis.xlsx	A0A2R6QCD9	G-type lectin S-receptor-like serine/threonine-protein kinase
Actinidia chinensis var. chinensis.xlsx	A0A2R6QBW7	G-type lectin S-receptor-like serine/threonine-protein kinase
Actinidia chinensis var. chinensis.xlsx	A0A2R6R4H9	G-type lectin S-receptor-like serine/threonine-protein kinase
Actinidia chinensis var. chinensis.xlsx	A0A2R6QWW7	G-type lectin S-receptor-like serine/threonine-protein kinase
Actinidia chinensis var. chinensis.xlsx	A0A2R6PK86	G-type lectin S-receptor-like serine/threonine-protein kinase
Actinidia chinensis var. chinensis.xlsx	A0A2R6NKZ3	G-type lectin S-receptor-like serine/threonine-protein kinase (Fragment)
Actinidia chinensis var. chinensis.xlsx	A0A2R6PRE4	G-type lectin S-receptor-like serine/threonine-protein kinase
Actinidia chinensis var. chinensis.xlsx	A0A2R6PY69	PAN domain-containing protein
Actinidia chinensis var. chinensis.xlsx	A0A2R6RB03	G-type lectin S-receptor-like serine/threonine-protein kinase
Actinidia chinensis var. chinensis.xlsx	A0A2R6QDU9	G-type lectin S-receptor-like serine/threonine-protein kinase
Actinidia chinensis var. chinensis.xlsx	A0A2R6P887	G-type lectin S-receptor-like serine/threonine-protein kinase
Actinidia chinensis var. chinensis.xlsx	A0A2R6QXB5	G-type lectin S-receptor-like serine/threonine-protein kinase
Actinidia chinensis var. chinensis.xlsx	A0A2R6QA21	G-type lectin S-receptor-like serine/threonine-protein kinase
Actinidia chinensis var. chinensis.xlsx	A0A2R6PRM8	G-type lectin S-receptor-like serine/threonine-protein kinase
Actinidia chinensis var. chinensis.xlsx	A0A2R6QMJ8	Receptor-like serine/threonine-protein kinase
Acyrthosiphon pisum.xlsx	X1WJB0	Uncharacterized protein
Acyrthosiphon pisum.xlsx	J9K2R9	Uncharacterized protein
Acyrthosiphon pisum.xlsx	J9LS79	Uncharacterized protein
Acyrthosiphon pisum.xlsx	J9KAI5	Uncharacterized protein
Acyrthosiphon pisum.xlsx	J9KPT6	Uncharacterized protein
Acyrthosiphon pisum.xlsx	J9JPB7	Uncharacterized protein
Acyrthosiphon pisum.xlsx	J9K0U0	Uncharacterized protein
Acyrthosiphon pisum.xlsx	J9JMX3	Uncharacterized protein
Adineta vaga.xlsx	B3G4G6	Uncharacterized protein
Adineta vaga.xlsx	B3G448	Endoxylanase-like protein
Adineta vaga.xlsx	B3G4F0	Uncharacterized protein
Aedes aegypti.xlsx	A0A1S4G3R5	Uncharacterized protein
Aedes aegypti.xlsx	Q1HRG8	PAN/APPLE-like domain-containing protein (Fragment)
Aedes aegypti.xlsx	A0A1S4FK22	No-mechanoreceptor potential a
Aedes aegypti.xlsx	Q16Y69	AAEL008647-PA
Aedes aegypti.xlsx	A0A1S4FG50	Uncharacterized protein
Aedes aegypti.xlsx	Q16VE9	AAEL009594-PA
Aedes aegypti.xlsx	Q17JC8	AAEL002066-PA
Aedes aegypti.xlsx	Q171P7	AAEL007579-PA
Aedes aegypti.xlsx	Q17FY1	AAEL003278-PA
Aedes aegypti.xlsx	Q16VE8	AAEL009592-PA
Aedes albopictus.xlsx	A0A182H4K1	Uncharacterized protein
Aedes albopictus.xlsx	A0A182H5Q1	Uncharacterized protein
Aedes albopictus.xlsx	A0A182G6M4	Uncharacterized protein
Aedes albopictus.xlsx	A0A182G9D3	Uncharacterized protein
Aedes albopictus.xlsx	A0A182G9D4	Uncharacterized protein
Aegilops tauschii subsp. strangulata.xlsx	A0A452XH92	Uncharacterized protein
Aegilops tauschii subsp. strangulata.xlsx	A0A452ZGN2	Uncharacterized protein
Aegilops tauschii subsp. strangulata.xlsx	A0A453BYP1	Uncharacterized protein
Aegilops tauschii subsp. strangulata.xlsx	A0A453LJQ2	Uncharacterized protein
Aegilops tauschii subsp. strangulata.xlsx	A0A452ZGI7	Uncharacterized protein
Aegilops tauschii subsp. strangulata.xlsx	A0A453HQH7	Uncharacterized protein
Aegilops tauschii subsp. strangulata.xlsx	A0A453AAT9	Uncharacterized protein
Aegilops tauschii subsp. strangulata.xlsx	A0A453DBA5	Uncharacterized protein
Aegilops tauschii subsp. strangulata.xlsx	A0A453BBE0	Uncharacterized protein
Aegilops tauschii subsp. strangulata.xlsx	A0A453BYQ0	Uncharacterized protein
Aegilops tauschii subsp. strangulata.xlsx	A0A453LK80	Uncharacterized protein
Aegilops tauschii subsp. strangulata.xlsx	A0A453ADR6	Uncharacterized protein
Aegilops tauschii subsp. strangulata.xlsx	A0A453Q2G0	Uncharacterized protein
Aegilops tauschii subsp. strangulata.xlsx	A0A452Z039	Uncharacterized protein
Aegilops tauschii subsp. strangulata.xlsx	A0A452ZI33	Uncharacterized protein
Aegilops tauschii subsp. strangulata.xlsx	A0A453D3G9	Uncharacterized protein
Aegilops tauschii subsp. strangulata.xlsx	A0A453DYZ0	Uncharacterized protein
Aegilops tauschii subsp. strangulata.xlsx	A0A453JHI0	Uncharacterized protein
Aegilops tauschii subsp. strangulata.xlsx	A0A453Q2D1	Uncharacterized protein
Aegilops tauschii subsp. strangulata.xlsx	A0A453LKE2	Uncharacterized protein
Aegilops tauschii subsp. strangulata.xlsx	A0A453F7F0	Uncharacterized protein
Aegilops tauschii subsp. strangulata.xlsx	A0A453GM45	Uncharacterized protein
Aegilops tauschii subsp. strangulata.xlsx	A0A452Y396	Uncharacterized protein
Aegilops tauschii subsp. strangulata.xlsx	A0A453BYT2	Uncharacterized protein
Aegilops tauschii subsp. strangulata.xlsx	A0A453MEH1	Uncharacterized protein
Aegilops tauschii subsp. strangulata.xlsx	A0A453EGG7	Uncharacterized protein
Aegilops tauschii subsp. strangulata.xlsx	A0A453D372	Uncharacterized protein
Aegilops tauschii subsp. strangulata.xlsx	A0A453SRN1	Uncharacterized protein
Aegilops tauschii subsp. strangulata.xlsx	A0A453FPM7	Uncharacterized protein
Aegilops tauschii subsp. strangulata.xlsx	A0A453BYQ9	Uncharacterized protein
Aegilops tauschii subsp. strangulata.xlsx	A0A453ADP5	Uncharacterized protein
Aegilops tauschii subsp. strangulata.xlsx	A0A453JI06	Uncharacterized protein
Aegilops tauschii subsp. strangulata.xlsx	A0A453DD86	Uncharacterized protein
Aegilops tauschii subsp. strangulata.xlsx	A0A453LKD6	Uncharacterized protein
Aegilops tauschii subsp. strangulata.xlsx	A0A453DYQ0	Uncharacterized protein
Aegilops tauschii subsp. strangulata.xlsx	A0A453ADU5	Uncharacterized protein
Aegilops tauschii subsp. strangulata.xlsx	A0A452XJR0	Uncharacterized protein
Aegilops tauschii subsp. strangulata.xlsx	A0A453JGU6	Uncharacterized protein
Aegilops tauschii subsp. strangulata.xlsx	A0A453NKE5	Uncharacterized protein
Aegilops tauschii subsp. strangulata.xlsx	A0A453LKC6	Uncharacterized protein
Aegilops tauschii subsp. strangulata.xlsx	A0A453D3I3	Uncharacterized protein
Aegilops tauschii subsp. strangulata.xlsx	A0A453JIH7	Uncharacterized protein
Aegilops tauschii subsp. strangulata.xlsx	A0A453LKE3	Uncharacterized protein
Aegilops tauschii subsp. strangulata.xlsx	A0A453DBY7	Uncharacterized protein
Aegilops tauschii subsp. strangulata.xlsx	A0A453SVX0	Uncharacterized protein
Aegilops tauschii subsp. strangulata.xlsx	A0A453FPN7	Uncharacterized protein
Aegilops tauschii subsp. strangulata.xlsx	A0A453DDB2	Uncharacterized protein
Aegilops tauschii subsp. strangulata.xlsx	A0A453DB66	Uncharacterized protein
Aegilops tauschii subsp. strangulata.xlsx	A0A453FPT3	Uncharacterized protein
Aegilops tauschii subsp. strangulata.xlsx	A0A453DAW9	Uncharacterized protein
Aegilops tauschii subsp. strangulata.xlsx	A0A452XJW5	Uncharacterized protein
Aegilops tauschii subsp. strangulata.xlsx	A0A453DYR4	Uncharacterized protein
Aegilops tauschii subsp. strangulata.xlsx	A0A453LKH1	Uncharacterized protein
Aegilops tauschii subsp. strangulata.xlsx	A0A453DBP7	Uncharacterized protein
Aegilops tauschii subsp. strangulata.xlsx	A0A453NKT3	Uncharacterized protein
Aegilops tauschii subsp. strangulata.xlsx	A0A453ADR2	Uncharacterized protein
Aegilops tauschii subsp. strangulata.xlsx	A0A453D3G3	Uncharacterized protein
Aegilops tauschii subsp. strangulata.xlsx	A0A453AAM1	Uncharacterized protein
Aegilops tauschii subsp. strangulata.xlsx	A0A453D3A4	Uncharacterized protein
Aegilops tauschii subsp. strangulata.xlsx	A0A453PQK2	Uncharacterized protein
Aegilops tauschii subsp. strangulata.xlsx	A0A453Q1Y2	Uncharacterized protein
Aegilops tauschii subsp. strangulata.xlsx	A0A453LKA1	Uncharacterized protein
Aegilops tauschii subsp. strangulata.xlsx	A0A453MGE8	Uncharacterized protein
Aegilops tauschii subsp. strangulata.xlsx	A0A453F7I6	Uncharacterized protein
Aegilops tauschii subsp. strangulata.xlsx	A0A453FPR4	Uncharacterized protein
Aegilops tauschii subsp. strangulata.xlsx	A0A453D383	Uncharacterized protein
Aegilops tauschii subsp. strangulata.xlsx	A0A452Z010	Uncharacterized protein
Aegilops tauschii subsp. strangulata.xlsx	A0A453QTP8	Uncharacterized protein
Aegilops tauschii subsp. strangulata.xlsx	A0A453FPN3	Uncharacterized protein
Aegilops tauschii subsp. strangulata.xlsx	A0A453JHT4	Uncharacterized protein
Aegilops tauschii subsp. strangulata.xlsx	A0A453FPT0	Uncharacterized protein
Aegilops tauschii subsp. strangulata.xlsx	A0A453FPK6	Uncharacterized protein
Aegilops tauschii subsp. strangulata.xlsx	A0A453EGB1	Uncharacterized protein
Aegilops tauschii subsp. strangulata.xlsx	A0A453QZE9	Uncharacterized protein
Aegilops tauschii subsp. strangulata.xlsx	A0A453BYN4	Uncharacterized protein
Aegilops tauschii subsp. strangulata.xlsx	A0A453KBQ0	Uncharacterized protein
Aegilops tauschii subsp. strangulata.xlsx	A0A452Z4D8	Uncharacterized protein
Aegilops tauschii subsp. strangulata.xlsx	A0A452ZEX2	Uncharacterized protein
Aegilops tauschii subsp. strangulata.xlsx	A0A453SHI0	Uncharacterized protein
Aegilops tauschii subsp. strangulata.xlsx	A0A453D306	Uncharacterized protein
Aegilops tauschii subsp. strangulata.xlsx	A0A453FPP1	Uncharacterized protein
Aegilops tauschii subsp. strangulata.xlsx	A0A453F7D3	Uncharacterized protein
Aegilops tauschii subsp. strangulata.xlsx	A0A453LN14	Uncharacterized protein
Aegilops tauschii subsp. strangulata.xlsx	A0A453LK85	Uncharacterized protein
Aegilops tauschii subsp. strangulata.xlsx	A0A453LK71	Uncharacterized protein
Aegilops tauschii subsp. strangulata.xlsx	A0A453H3Z1	Uncharacterized protein
Aegilops tauschii subsp. strangulata.xlsx	A0A453DYX5	Uncharacterized protein
Aegilops tauschii subsp. strangulata.xlsx	A0A453FPQ5	Uncharacterized protein
Aegilops tauschii subsp. strangulata.xlsx	A0A453DBC1	Uncharacterized protein
Aegilops tauschii subsp. strangulata.xlsx	A0A452ZGJ2	Uncharacterized protein
Aegilops tauschii subsp. strangulata.xlsx	A0A452ZGK8	Uncharacterized protein
Aegilops tauschii subsp. strangulata.xlsx	A0A452ZEZ6	Uncharacterized protein
Aegilops tauschii subsp. strangulata.xlsx	A0A453LK88	Uncharacterized protein
Aegilops tauschii subsp. strangulata.xlsx	A0A452YZZ8	Uncharacterized protein
Aegilops tauschii subsp. strangulata.xlsx	A0A453D3A8	Uncharacterized protein
Aegilops tauschii subsp. strangulata.xlsx	A0A453LKC7	Uncharacterized protein
Aegilops tauschii subsp. strangulata.xlsx	A0A453GLW6	Uncharacterized protein
Aegilops tauschii subsp. strangulata.xlsx	A0A453LK95	Uncharacterized protein
Aegilops tauschii subsp. strangulata.xlsx	A0A453LK89	Uncharacterized protein
Aegilops tauschii subsp. strangulata.xlsx	A0A453D358	Uncharacterized protein
Aegilops tauschii subsp. strangulata.xlsx	A0A453QZ76	Uncharacterized protein
Aegilops tauschii subsp. strangulata.xlsx	A0A453GMC5	Uncharacterized protein
Aegilops tauschii subsp. strangulata.xlsx	A0A453BYQ7	Uncharacterized protein
Aegilops tauschii subsp. strangulata.xlsx	A0A453T0W6	Uncharacterized protein
Aegilops tauschii subsp. strangulata.xlsx	A0A453DD79	Uncharacterized protein
Aegilops tauschii subsp. strangulata.xlsx	A0A453BBQ0	Uncharacterized protein
Aegilops tauschii subsp. strangulata.xlsx	A0A453Q244	Uncharacterized protein
Aegilops tauschii subsp. strangulata.xlsx	A0A453DBN0	Uncharacterized protein
Aegilops tauschii subsp. strangulata.xlsx	A0A453GM60	Uncharacterized protein
Aegilops tauschii subsp. strangulata.xlsx	A0A453D325	Uncharacterized protein
Aegilops tauschii subsp. strangulata.xlsx	A0A453Q771	Uncharacterized protein
Aegilops tauschii subsp. strangulata.xlsx	A0A453BCU3	Uncharacterized protein
Aegilops tauschii subsp. strangulata.xlsx	A0A452XK72	Uncharacterized protein
Aegilops tauschii subsp. strangulata.xlsx	A0A453DBI2	Uncharacterized protein
Aegilops tauschii subsp. strangulata.xlsx	A0A453QZN5	Uncharacterized protein
Aegilops tauschii subsp. strangulata.xlsx	A0A453HAH1	Uncharacterized protein
Aegilops tauschii subsp. strangulata.xlsx	A0A453FPI6	Uncharacterized protein
Aegilops tauschii subsp. strangulata.xlsx	A0A452Z002	Uncharacterized protein
Aegilops tauschii subsp. strangulata.xlsx	A0A453LKB1	Uncharacterized protein
Aegilops tauschii subsp. strangulata.xlsx	A0A452XK48	Uncharacterized protein
Aegilops tauschii subsp. strangulata.xlsx	A0A453BBD4	Uncharacterized protein
Aegilops tauschii subsp. strangulata.xlsx	A0A453Q2E7	Uncharacterized protein
Aegilops tauschii subsp. strangulata.xlsx	A0A453QZF2	Uncharacterized protein
Aegilops tauschii subsp. strangulata.xlsx	A0A453DBB2	Uncharacterized protein
Aegilops tauschii subsp. strangulata.xlsx	A0A453JEW1	Uncharacterized protein
Aegilops tauschii subsp. strangulata.xlsx	A0A453SU32	Uncharacterized protein
Aegilops tauschii subsp. strangulata.xlsx	A0A453FPN4	Uncharacterized protein
Aegilops tauschii subsp. strangulata.xlsx	A0A453DBG7	Uncharacterized protein
Aegilops tauschii subsp. strangulata.xlsx	A0A453D337	Uncharacterized protein
Aegilops tauschii subsp. strangulata.xlsx	A0A453LKF9	Uncharacterized protein
Aegilops tauschii subsp. strangulata.xlsx	A0A453F7G5	Uncharacterized protein
Aegilops tauschii subsp. strangulata.xlsx	A0A453SVW0	Uncharacterized protein
Aegilops tauschii subsp. strangulata.xlsx	A0A453BC35	Uncharacterized protein
Aegilops tauschii subsp. strangulata.xlsx	A0A453D3B0	Uncharacterized protein
Aegilops tauschii subsp. strangulata.xlsx	A0A453DA54	Uncharacterized protein
Aegilops tauschii subsp. strangulata.xlsx	A0A453TAB1	Uncharacterized protein
Aegilops tauschii subsp. strangulata.xlsx	A0A453D3G4	Uncharacterized protein
Aegilops tauschii subsp. strangulata.xlsx	A0A453JHJ1	Uncharacterized protein
Aegilops tauschii subsp. strangulata.xlsx	A0A453SRL9	Uncharacterized protein
Aegilops tauschii subsp. strangulata.xlsx	A0A453ADQ2	Uncharacterized protein
Aegilops tauschii subsp. strangulata.xlsx	A0A453D349	Uncharacterized protein
Aegilops tauschii subsp. strangulata.xlsx	A0A453PFF2	Uncharacterized protein
Aegilops tauschii subsp. strangulata.xlsx	A0A453DA76	Uncharacterized protein
Aegilops tauschii subsp. strangulata.xlsx	A0A452XH56	Uncharacterized protein
Aegilops tauschii subsp. strangulata.xlsx	A0A453DC09	Uncharacterized protein
Aegilops tauschii subsp. strangulata.xlsx	A0A453QTY7	Uncharacterized protein
Aegilops tauschii subsp. strangulata.xlsx	A0A453DB70	Uncharacterized protein
Aegilops tauschii subsp. strangulata.xlsx	A0A453DBM7	Uncharacterized protein
Aegilops tauschii subsp. strangulata.xlsx	A0A453FPK2	Uncharacterized protein
Aegilops tauschii subsp. strangulata.xlsx	A0A453DBH5	Uncharacterized protein
Aegilops tauschii subsp. strangulata.xlsx	A0A453Q2F9	Uncharacterized protein
Aegilops tauschii subsp. strangulata.xlsx	A0A453ADR3	Uncharacterized protein
Aegilops tauschii subsp. strangulata.xlsx	A0A453DDD0	Uncharacterized protein
Aegilops tauschii subsp. strangulata.xlsx	A0A452Z027	Uncharacterized protein
Aegilops tauschii subsp. strangulata.xlsx	A0A453FPS3	Uncharacterized protein
Aegilops tauschii subsp. strangulata.xlsx	A0A453D6J6	Uncharacterized protein
Aegilops tauschii subsp. strangulata.xlsx	A0A453J9S0	Uncharacterized protein
Aegilops tauschii subsp. strangulata.xlsx	A0A453Q2M7	Uncharacterized protein
Aegilops tauschii subsp. strangulata.xlsx	A0A453LJR3	Uncharacterized protein
Aegilops tauschii subsp. strangulata.xlsx	A0A453D329	Uncharacterized protein
Aegilops tauschii subsp. strangulata.xlsx	A0A453GM00	Uncharacterized protein
Aegilops tauschii subsp. strangulata.xlsx	A0A453BYP5	Uncharacterized protein
Aegilops tauschii subsp. strangulata.xlsx	A0A453BBD9	Uncharacterized protein
Aegilops tauschii subsp. strangulata.xlsx	A0A453BYM4	Uncharacterized protein
Aegilops tauschii subsp. strangulata.xlsx	A0A453Q291	Uncharacterized protein
Aegilops tauschii subsp. strangulata.xlsx	A0A453QU71	Uncharacterized protein
Aegilops tauschii subsp. strangulata.xlsx	A0A453H3Z4	Uncharacterized protein
Aegilops tauschii subsp. strangulata.xlsx	A0A453SGZ7	Uncharacterized protein
Aegilops tauschii subsp. strangulata.xlsx	A0A453ADQ4	Uncharacterized protein
Aegilops tauschii subsp. strangulata.xlsx	A0A453LKC4	Uncharacterized protein
Aegilops tauschii subsp. strangulata.xlsx	A0A453LKG3	Uncharacterized protein
Aegilops tauschii subsp. strangulata.xlsx	A0A453DBI3	Uncharacterized protein
Aegilops tauschii subsp. strangulata.xlsx	A0A453DC06	Uncharacterized protein
Aegilops tauschii subsp. strangulata.xlsx	A0A453SRP6	Uncharacterized protein
Aegilops tauschii subsp. strangulata.xlsx	A0A453SRK1	Uncharacterized protein
Aegilops tauschii subsp. strangulata.xlsx	A0A453ADR9	Uncharacterized protein
Aegilops tauschii subsp. strangulata.xlsx	A0A453QZE3	Uncharacterized protein
Aegilops tauschii subsp. strangulata.xlsx	A0A453D3H5	Uncharacterized protein
Aegilops tauschii subsp. strangulata.xlsx	A0A452Z019	Uncharacterized protein
Aegilops tauschii subsp. strangulata.xlsx	A0A452Y3L8	Uncharacterized protein
Aegilops tauschii subsp. strangulata.xlsx	A0A453DB32	Uncharacterized protein
Aegilops tauschii subsp. strangulata.xlsx	A0A453D353	Uncharacterized protein
Aegilops tauschii subsp. strangulata.xlsx	A0A453H9U8	Uncharacterized protein
Aegilops tauschii subsp. strangulata.xlsx	A0A453DBK3	Uncharacterized protein
Aegilops tauschii subsp. strangulata.xlsx	A0A453DBC7	Uncharacterized protein
Aegilops tauschii subsp. strangulata.xlsx	A0A453NLT6	Uncharacterized protein
Aegilops tauschii subsp. strangulata.xlsx	A0A453ILU0	Uncharacterized protein
Aegilops tauschii subsp. strangulata.xlsx	A0A452ZQ21	Uncharacterized protein
Aegilops tauschii subsp. strangulata.xlsx	A0A453DBV6	Uncharacterized protein
Aegilops tauschii subsp. strangulata.xlsx	A0A452Z009	Uncharacterized protein
Aegilops tauschii subsp. strangulata.xlsx	A0A453DDA0	Uncharacterized protein
Aegilops tauschii subsp. strangulata.xlsx	A0A453G5Z3	Uncharacterized protein
Aegilops tauschii subsp. strangulata.xlsx	A0A452ZGN5	Uncharacterized protein
Aegilops tauschii subsp. strangulata.xlsx	A0A453D6L7	Uncharacterized protein
Aegilops tauschii subsp. strangulata.xlsx	A0A453BYQ2	Uncharacterized protein
Aegilops tauschii subsp. strangulata.xlsx	A0A453D2Z9	Uncharacterized protein
Aegilops tauschii subsp. strangulata.xlsx	A0A453DBL2	Uncharacterized protein
Aegilops tauschii subsp. strangulata.xlsx	A0A453DBD7	Uncharacterized protein
Aegilops tauschii subsp. strangulata.xlsx	A0A453FPV1	Uncharacterized protein
Aegilops tauschii subsp. strangulata.xlsx	A0A453D352	Uncharacterized protein
Aegilops tauschii subsp. strangulata.xlsx	A0A453Q591	Uncharacterized protein
Aegilops tauschii subsp. strangulata.xlsx	A0A452ZI59	Uncharacterized protein
Aegilops tauschii subsp. strangulata.xlsx	A0A453Q2L2	Uncharacterized protein
Aegilops tauschii subsp. strangulata.xlsx	A0A453D333	Uncharacterized protein
Aegilops tauschii subsp. strangulata.xlsx	A0A453TA51	Uncharacterized protein
Aegilops tauschii subsp. strangulata.xlsx	A0A453DDL7	Uncharacterized protein
Aegilops tauschii subsp. strangulata.xlsx	A0A453G617	Uncharacterized protein
Aegilops tauschii subsp. strangulata.xlsx	A0A453D2X4	Uncharacterized protein
Aegilops tauschii subsp. strangulata.xlsx	A0A452XD19	Uncharacterized protein
Aegilops tauschii subsp. strangulata.xlsx	A0A453Q1X4	Uncharacterized protein
Aegilops tauschii subsp. strangulata.xlsx	A0A453MGQ3	Uncharacterized protein
Aegilops tauschii subsp. strangulata.xlsx	A0A453HRF8	Uncharacterized protein
Aegilops tauschii subsp. strangulata.xlsx	A0A453EGH4	Uncharacterized protein
Aegilops tauschii subsp. strangulata.xlsx	A0A453HQJ5	Uncharacterized protein
Aegilops tauschii subsp. strangulata.xlsx	A0A453LN67	Uncharacterized protein
Aegilops tauschii subsp. strangulata.xlsx	A0A453DB22	Uncharacterized protein
Aegilops tauschii subsp. strangulata.xlsx	A0A453BDB4	Uncharacterized protein
Aegilops tauschii subsp. strangulata.xlsx	A0A453LK93	Uncharacterized protein
Aegilops tauschii subsp. strangulata.xlsx	A0A453DDM1	Uncharacterized protein
Aegilops tauschii subsp. strangulata.xlsx	A0A453D369	Uncharacterized protein
Aegilops tauschii subsp. strangulata.xlsx	A0A453DBK6	Uncharacterized protein
Aegilops tauschii subsp. strangulata.xlsx	A0A453SRN7	Uncharacterized protein
Aegilops tauschii subsp. strangulata.xlsx	A0A452ZGM5	Uncharacterized protein
Aegilops tauschii subsp. strangulata.xlsx	A0A453D6Q2	Uncharacterized protein
Aegilops tauschii subsp. strangulata.xlsx	A0A453LKB4	Uncharacterized protein
Aegilops tauschii subsp. strangulata.xlsx	A0A453BYR3	Uncharacterized protein
Aegilops tauschii subsp. strangulata.xlsx	A0A453D3C0	Uncharacterized protein
Aegilops tauschii subsp. strangulata.xlsx	A0A452XD37	Uncharacterized protein
Aegilops tauschii subsp. strangulata.xlsx	A0A453DDM6	Uncharacterized protein
Aegilops tauschii subsp. strangulata.xlsx	A0A453ADV9	Uncharacterized protein
Aegilops tauschii subsp. strangulata.xlsx	A0A453FPM3	Uncharacterized protein
Aegilops tauschii subsp. strangulata.xlsx	A0A453TAE6	Uncharacterized protein
Aegilops tauschii subsp. strangulata.xlsx	A0A453BC47	Uncharacterized protein
Aegilops tauschii subsp. strangulata.xlsx	A0A452XK40	Uncharacterized protein
Aegilops tauschii subsp. strangulata.xlsx	A0A453F7D6	Uncharacterized protein
Aegilops tauschii subsp. strangulata.xlsx	A0A453NKD5	Uncharacterized protein
Aegilops tauschii subsp. strangulata.xlsx	A0A453DC51	Uncharacterized protein
Aegilops tauschii subsp. strangulata.xlsx	A0A453DBE4	Uncharacterized protein
Aegilops tauschii subsp. strangulata.xlsx	A0A453T114	Uncharacterized protein
Aegilops tauschii subsp. strangulata.xlsx	A0A453BYS4	Uncharacterized protein
Aegilops tauschii subsp. strangulata.xlsx	A0A453H3Z7	Uncharacterized protein
Aegilops tauschii subsp. strangulata.xlsx	A0A453ATP0	Uncharacterized protein
Aegilops tauschii subsp. strangulata.xlsx	A0A453G6T0	Uncharacterized protein
Aegilops tauschii subsp. strangulata.xlsx	A0A452XZ51	Uncharacterized protein
Aegilops tauschii subsp. strangulata.xlsx	A0A453DBW3	Uncharacterized protein
Aegilops tauschii subsp. strangulata.xlsx	A0A452XD28	Uncharacterized protein
Aegilops tauschii subsp. strangulata.xlsx	A0A453LJR8	Uncharacterized protein
Aegilops tauschii subsp. strangulata.xlsx	A0A453BB79	Uncharacterized protein
Aegilops tauschii subsp. strangulata.xlsx	A0A453D382	Uncharacterized protein
Aegilops tauschii subsp. strangulata.xlsx	A0A453LK83	Uncharacterized protein
Aegilops tauschii subsp. strangulata.xlsx	A0A452ZI63	Uncharacterized protein
Aegilops tauschii subsp. strangulata.xlsx	A0A452XZD5	Uncharacterized protein
Aegilops tauschii subsp. strangulata.xlsx	A0A452Z4E2	Uncharacterized protein
Aegilops tauschii subsp. strangulata.xlsx	A0A453T139	Uncharacterized protein
Aegilops tauschii subsp. strangulata.xlsx	A0A453DB02	Uncharacterized protein
Aegilops tauschii subsp. strangulata.xlsx	A0A453FPR7	Uncharacterized protein
Aegilops tauschii subsp. strangulata.xlsx	A0A453PFD9	Uncharacterized protein
Aegilops tauschii subsp. strangulata.xlsx	A0A453BBJ6	Uncharacterized protein
Aegilops tauschii subsp. strangulata.xlsx	A0A453LK79	Uncharacterized protein
Aegilops tauschii subsp. strangulata.xlsx	A0A453BBV1	Uncharacterized protein
Aegilops tauschii subsp. strangulata.xlsx	A0A453DBL5	Uncharacterized protein
Aegilops tauschii subsp. strangulata.xlsx	A0A453FPR9	Uncharacterized protein
Aegilops tauschii subsp. strangulata.xlsx	A0A453D361	Uncharacterized protein
Aegilops tauschii subsp. strangulata.xlsx	A0A452XD46	Uncharacterized protein
Aegilops tauschii subsp. strangulata.xlsx	A0A453QZU7	Uncharacterized protein
Aegilops tauschii subsp. strangulata.xlsx	A0A453ATS1	Uncharacterized protein
Aegilops tauschii subsp. strangulata.xlsx	A0A453FPJ1	Uncharacterized protein
Aegilops tauschii subsp. strangulata.xlsx	A0A452XB26	Uncharacterized protein
Aegilops tauschii subsp. strangulata.xlsx	A0A453QTW5	Uncharacterized protein
Aegilops tauschii subsp. strangulata.xlsx	A0A453BYP4	Uncharacterized protein
Aegilops tauschii subsp. strangulata.xlsx	A0A453D323	Uncharacterized protein
Aegilops tauschii subsp. strangulata.xlsx	A0A453ADR1	Uncharacterized protein
Aegilops tauschii subsp. strangulata.xlsx	A0A452XJS2	Uncharacterized protein
Aegilops tauschii subsp. strangulata.xlsx	A0A453FPS0	Uncharacterized protein
Aegilops tauschii subsp. strangulata.xlsx	A0A453FPQ0	Uncharacterized protein
Aegilops tauschii subsp. strangulata.xlsx	A0A453JB99	Uncharacterized protein
Aegilops tauschii subsp. strangulata.xlsx	A0A453DBF2	Uncharacterized protein
Aegilops tauschii subsp. strangulata.xlsx	A0A453KC08	Uncharacterized protein
Aegilops tauschii subsp. strangulata.xlsx	A0A452XJG0	Uncharacterized protein
Aegilops tauschii subsp. strangulata.xlsx	A0A453DBT2	Uncharacterized protein
Aegilops tauschii subsp. strangulata.xlsx	A0A453IFX4	Uncharacterized protein
Aegilops tauschii subsp. strangulata.xlsx	A0A452XK35	Uncharacterized protein
Aegilops tauschii subsp. strangulata.xlsx	A0A453D3B3	Uncharacterized protein
Aegilops tauschii subsp. strangulata.xlsx	A0A453LJU7	Uncharacterized protein
Aegilops tauschii subsp. strangulata.xlsx	A0A453JH21	Uncharacterized protein
Aegilops tauschii subsp. strangulata.xlsx	A0A453S9X2	Uncharacterized protein
Aegilops tauschii subsp. strangulata.xlsx	A0A452XJT3	Uncharacterized protein
Aegilops tauschii subsp. strangulata.xlsx	A0A453DBV3	Uncharacterized protein
Aegilops tauschii subsp. strangulata.xlsx	A0A452Z033	Uncharacterized protein
Aegilops tauschii subsp. strangulata.xlsx	A0A452XH89	Uncharacterized protein
Aegilops tauschii subsp. strangulata.xlsx	A0A453SAP2	Uncharacterized protein
Aegilops tauschii subsp. strangulata.xlsx	A0A453BBW1	Uncharacterized protein
Aegilops tauschii subsp. strangulata.xlsx	A0A453DC15	Uncharacterized protein
Aegilops tauschii subsp. strangulata.xlsx	A0A453DBY3	Uncharacterized protein
Aegilops tauschii subsp. strangulata.xlsx	A0A453DDL1	Uncharacterized protein
Aegilops tauschii subsp. strangulata.xlsx	A0A453D3A1	Uncharacterized protein
Aegilops tauschii subsp. strangulata.xlsx	A0A453D396	Uncharacterized protein
Aegilops tauschii subsp. strangulata.xlsx	A0A453H3Z3	Uncharacterized protein
Aegilops tauschii subsp. strangulata.xlsx	A0A453EGJ2	Uncharacterized protein
Aegilops tauschii subsp. strangulata.xlsx	A0A453DBW8	Uncharacterized protein
Aegilops tauschii subsp. strangulata.xlsx	A0A453LKB3	Uncharacterized protein
Aegilops tauschii subsp. strangulata.xlsx	A0A453EGJ7	Uncharacterized protein
Aegilops tauschii subsp. strangulata.xlsx	A0A453G694	Uncharacterized protein
Aegilops tauschii subsp. strangulata.xlsx	A0A453Q4I2	Uncharacterized protein
Aegilops tauschii subsp. strangulata.xlsx	A0A453CF81	Uncharacterized protein
Aegilops tauschii subsp. strangulata.xlsx	A0A453FPL3	Uncharacterized protein
Aegilops tauschii subsp. strangulata.xlsx	A0A453GM65	Uncharacterized protein
Aegilops tauschii subsp. strangulata.xlsx	A0A453GMJ9	Uncharacterized protein
Aegilops tauschii subsp. strangulata.xlsx	A0A452Y3H0	Uncharacterized protein
Aegilops tauschii subsp. strangulata.xlsx	A0A453D3A3	Uncharacterized protein
Aegilops tauschii subsp. strangulata.xlsx	A0A453DDC2	Uncharacterized protein
Aegilops tauschii subsp. strangulata.xlsx	A0A452ZNP1	Uncharacterized protein
Aegilops tauschii subsp. strangulata.xlsx	A0A452ZGK3	Uncharacterized protein
Aegilops tauschii subsp. strangulata.xlsx	A0A453DBU3	Uncharacterized protein
Aegilops tauschii subsp. strangulata.xlsx	A0A453GQY1	Uncharacterized protein
Aegilops tauschii subsp. strangulata.xlsx	A0A453IM88	Uncharacterized protein
Aegilops tauschii subsp. strangulata.xlsx	A0A453D363	Uncharacterized protein
Aegilops tauschii subsp. strangulata.xlsx	A0A453SRL5	Uncharacterized protein
Aegilops tauschii subsp. strangulata.xlsx	A0A453Q2A6	Uncharacterized protein
Aegilops tauschii subsp. strangulata.xlsx	A0A453JHH1	Uncharacterized protein
Aegilops tauschii subsp. strangulata.xlsx	A0A453BBU6	Uncharacterized protein
Aegilops tauschii subsp. strangulata.xlsx	A0A453JFZ5	Uncharacterized protein
Aegilops tauschii subsp. strangulata.xlsx	A0A453H3Z2	Uncharacterized protein
Aegilops tauschii subsp. strangulata.xlsx	A0A453DBR3	Uncharacterized protein
Aegilops tauschii subsp. strangulata.xlsx	A0A453DBP2	Uncharacterized protein
Aegilops tauschii subsp. strangulata.xlsx	A0A453LK56	Uncharacterized protein
Aegilops tauschii subsp. strangulata.xlsx	A0A453TAD7	Uncharacterized protein
Aegilops tauschii subsp. strangulata.xlsx	A0A453JH11	Uncharacterized protein
Aegilops tauschii subsp. strangulata.xlsx	A0A453FPS4	Uncharacterized protein
Aegilops tauschii subsp. strangulata.xlsx	A0A452ZGP0	Uncharacterized protein
Aegilops tauschii subsp. strangulata.xlsx	A0A453QZV2	Uncharacterized protein
Aegilops tauschii subsp. strangulata.xlsx	A0A453Q1W1	Uncharacterized protein
Aegilops tauschii subsp. strangulata.xlsx	A0A452XH97	Uncharacterized protein
Aegilops tauschii subsp. strangulata.xlsx	A0A453D2W3	Uncharacterized protein
Aegilops tauschii subsp. strangulata.xlsx	A0A453SVQ7	Uncharacterized protein
Aegilops tauschii subsp. strangulata.xlsx	A0A453DBR6	Uncharacterized protein
Aegilops tauschii subsp. strangulata.xlsx	A0A453EGJ0	Uncharacterized protein
Aegilops tauschii subsp. strangulata.xlsx	A0A453MGF3	Uncharacterized protein
Aegilops tauschii subsp. strangulata.xlsx	A0A453D3B5	Uncharacterized protein
Aegilops tauschii subsp. strangulata.xlsx	A0A453BC42	Uncharacterized protein
Aegilops tauschii subsp. strangulata.xlsx	A0A453Q2K8	Uncharacterized protein
Aegilops tauschii subsp. strangulata.xlsx	A0A453K9H8	Uncharacterized protein
Aegilops tauschii subsp. strangulata.xlsx	A0A453LJN7	Uncharacterized protein
Aegilops tauschii subsp. strangulata.xlsx	A0A453DBK2	Uncharacterized protein
Aegilops tauschii subsp. strangulata.xlsx	A0A453BBR3	Uncharacterized protein
Aegilops tauschii subsp. strangulata.xlsx	A0A453AAL0	Uncharacterized protein
Aegilops tauschii subsp. strangulata.xlsx	A0A453SRP1	Uncharacterized protein
Aegilops tauschii subsp. strangulata.xlsx	A0A453FPQ4	Uncharacterized protein
Aegilops tauschii subsp. strangulata.xlsx	A0A453DBE5	Uncharacterized protein
Aegilops tauschii subsp. strangulata.xlsx	A0A453QU60	Uncharacterized protein
Aegilops tauschii subsp. strangulata.xlsx	A0A453SRQ7	Uncharacterized protein
Aegilops tauschii subsp. strangulata.xlsx	A0A453QUA8	Uncharacterized protein
Aegilops tauschii subsp. strangulata.xlsx	A0A453SUC2	Uncharacterized protein
Aegilops tauschii subsp. strangulata.xlsx	A0A453A3H4	Uncharacterized protein
Aegilops tauschii subsp. strangulata.xlsx	A0A453BYQ1	Uncharacterized protein
Aegilops tauschii subsp. strangulata.xlsx	A0A452XD39	Uncharacterized protein
Aegilops tauschii subsp. strangulata.xlsx	A0A453TAB6	Uncharacterized protein
Aegilops tauschii subsp. strangulata.xlsx	A0A453FPV0	Uncharacterized protein
Aegilops tauschii subsp. strangulata.xlsx	A0A452ZGM7	Uncharacterized protein
Aegilops tauschii subsp. strangulata.xlsx	A0A452ZI86	Uncharacterized protein
Aegilops tauschii subsp. strangulata.xlsx	A0A453SAJ3	Uncharacterized protein
Aegilops tauschii subsp. strangulata.xlsx	A0A453DBS2	Uncharacterized protein
Aegilops tauschii subsp. strangulata.xlsx	A0A453D394	Uncharacterized protein
Aegilops tauschii subsp. strangulata.xlsx	A0A453DB45	Uncharacterized protein
Aegilops tauschii subsp. strangulata.xlsx	A0A452ZGN4	Uncharacterized protein
Aegilops tauschii subsp. strangulata.xlsx	A0A452Z015	Uncharacterized protein
Aegilops tauschii subsp. strangulata.xlsx	A0A452ZNQ3	Uncharacterized protein
Aegilops tauschii subsp. strangulata.xlsx	A0A453BBE7	Uncharacterized protein
Aegilops tauschii subsp. strangulata.xlsx	A0A453LK78	Uncharacterized protein
Aegilops tauschii subsp. strangulata.xlsx	A0A453F7K0	Uncharacterized protein
Aegilops tauschii subsp. strangulata.xlsx	A0A453LKB7	Uncharacterized protein
Aegilops tauschii subsp. strangulata.xlsx	A0A453D375	Uncharacterized protein
Aegilops tauschii subsp. strangulata.xlsx	A0A453DB42	Uncharacterized protein
Aegilops tauschii subsp. strangulata.xlsx	A0A453FPS1	Uncharacterized protein
Aegilops tauschii subsp. strangulata.xlsx	A0A453D385	Uncharacterized protein
Aegilops tauschii subsp. strangulata.xlsx	A0A453LKJ9	Uncharacterized protein
Aegilops tauschii subsp. strangulata.xlsx	A0A453SRH1	Uncharacterized protein
Aegilops tauschii subsp. strangulata.xlsx	A0A453SVF0	Uncharacterized protein
Aegilops tauschii subsp. strangulata.xlsx	A0A453BBF4	Uncharacterized protein
Aegilops tauschii subsp. strangulata.xlsx	A0A453QU28	Uncharacterized protein
Aegilops tauschii subsp. strangulata.xlsx	A0A453SGI2	Uncharacterized protein
Aegilops tauschii subsp. strangulata.xlsx	A0A453DBL7	Uncharacterized protein
Aegilops tauschii subsp. strangulata.xlsx	A0A453AAP4	Uncharacterized protein
Aegilops tauschii subsp. strangulata.xlsx	A0A453KCJ5	Uncharacterized protein
Aegilops tauschii subsp. strangulata.xlsx	A0A453D310	Uncharacterized protein
Aegilops tauschii subsp. strangulata.xlsx	A0A453DC24	Uncharacterized protein
Aegilops tauschii subsp. strangulata.xlsx	A0A453D3E6	Uncharacterized protein
Aegilops tauschii subsp. strangulata.xlsx	A0A453H3Z9	Uncharacterized protein
Aegilops tauschii subsp. strangulata.xlsx	A0A453TA82	Uncharacterized protein
Aegilops tauschii subsp. strangulata.xlsx	A0A453FPU6	Uncharacterized protein
Aegilops tauschii subsp. strangulata.xlsx	A0A453SGY8	Uncharacterized protein
Aegilops tauschii subsp. strangulata.xlsx	A0A453LK90	Uncharacterized protein
Aegilops tauschii subsp. strangulata.xlsx	A0A452ZQ32	Uncharacterized protein
Aegilops tauschii subsp. strangulata.xlsx	A0A453EGC1	Uncharacterized protein
Aegilops tauschii subsp. strangulata.xlsx	A0A453D390	Uncharacterized protein
Aegilops tauschii subsp. strangulata.xlsx	A0A452XB18	Uncharacterized protein
Aegilops tauschii subsp. strangulata.xlsx	A0A453LKE6	Uncharacterized protein
Aegilops tauschii subsp. strangulata.xlsx	A0A452ZRM6	Uncharacterized protein
Aegilops tauschii subsp. strangulata.xlsx	A0A453LKA2	Uncharacterized protein
Aegilops tauschii subsp. strangulata.xlsx	A0A453EGK8	Uncharacterized protein
Aegilops tauschii subsp. strangulata.xlsx	A0A452Z021	Uncharacterized protein
Aegilops tauschii subsp. strangulata.xlsx	A0A453DDC6	Uncharacterized protein
Aegilops tauschii subsp. strangulata.xlsx	A0A453HR14	Uncharacterized protein
Aegilops tauschii subsp. strangulata.xlsx	A0A453DB15	Uncharacterized protein
Aegilops tauschii subsp. strangulata.xlsx	A0A453GLY9	Uncharacterized protein
Aegilops tauschii subsp. strangulata.xlsx	A0A453LJT7	Uncharacterized protein
Aegilops tauschii subsp. strangulata.xlsx	A0A453FPS5	Uncharacterized protein
Aegilops tauschii subsp. strangulata.xlsx	A0A453BYR6	Uncharacterized protein
Aegilops tauschii subsp. strangulata.xlsx	A0A453JIE9	Uncharacterized protein
Aegilops tauschii subsp. strangulata.xlsx	A0A453FPU5	Uncharacterized protein
Aegilops tauschii subsp. strangulata.xlsx	A0A453T0S7	Uncharacterized protein
Aegilops tauschii subsp. strangulata.xlsx	A0A452Z4F2	Uncharacterized protein
Aegilops tauschii subsp. strangulata.xlsx	A0A453Q2M4	Uncharacterized protein
Aegilops tauschii subsp. strangulata.xlsx	A0A453ILU7	Uncharacterized protein
Aegilops tauschii subsp. strangulata.xlsx	A0A452ZGI2	Uncharacterized protein
Aegilops tauschii subsp. strangulata.xlsx	A0A453SFC7	Uncharacterized protein
Aegilops tauschii subsp. strangulata.xlsx	A0A453LJW8	Uncharacterized protein
Aegilops tauschii subsp. strangulata.xlsx	A0A453Q1Y8	Uncharacterized protein
Aegilops tauschii subsp. strangulata.xlsx	A0A452ZGM9	Uncharacterized protein
Aegilops tauschii subsp. strangulata.xlsx	A0A452XB15	Uncharacterized protein
Aegilops tauschii subsp. strangulata.xlsx	A0A453MGP2	Uncharacterized protein
Aegilops tauschii subsp. strangulata.xlsx	A0A452ZQ12	Uncharacterized protein
Aegilops tauschii subsp. strangulata.xlsx	A0A453DC10	Uncharacterized protein
Aegilops tauschii subsp. strangulata.xlsx	A0A453LKG5	Uncharacterized protein
Aegilops tauschii subsp. strangulata.xlsx	A0A453BBC4	Uncharacterized protein
Aegilops tauschii subsp. strangulata.xlsx	A0A453D2Z4	Uncharacterized protein
Aegilops tauschii subsp. strangulata.xlsx	A0A453Q471	Uncharacterized protein
Aegilops tauschii subsp. strangulata.xlsx	A0A453H401	Uncharacterized protein
Aegilops tauschii subsp. strangulata.xlsx	A0A453SRN8	Uncharacterized protein
Aegilops tauschii subsp. strangulata.xlsx	A0A453DYZ4	Uncharacterized protein
Aegilops tauschii subsp. strangulata.xlsx	A0A453DBH0	Uncharacterized protein
Aegilops tauschii subsp. strangulata.xlsx	A0A453SVS6	Uncharacterized protein
Aegilops tauschii subsp. strangulata.xlsx	A0A453LKB9	Uncharacterized protein
Aegilops tauschii subsp. strangulata.xlsx	A0A453ADT9	Uncharacterized protein
Aegilops tauschii subsp. strangulata.xlsx	A0A453SRL4	Uncharacterized protein
Aegilops tauschii subsp. strangulata.xlsx	A0A452XJY3	Uncharacterized protein
Aegilops tauschii subsp. strangulata.xlsx	A0A453EGB6	Uncharacterized protein
Aegilops tauschii subsp. strangulata.xlsx	A0A453DBX4	Uncharacterized protein
Aegilops tauschii subsp. strangulata.xlsx	A0A453D3D9	Uncharacterized protein
Aegilops tauschii subsp. strangulata.xlsx	A0A453QZF5	Uncharacterized protein
Aegilops tauschii subsp. strangulata.xlsx	A0A452ZEW0	Uncharacterized protein
Aegilops tauschii subsp. strangulata.xlsx	A0A453DBG6	Uncharacterized protein
Aegilops tauschii subsp. strangulata.xlsx	A0A453QZE7	Uncharacterized protein
Aegilops tauschii subsp. strangulata.xlsx	A0A453LJY8	Uncharacterized protein
Aegilops tauschii subsp. strangulata.xlsx	A0A453ADP8	Uncharacterized protein
Aegilops tauschii subsp. strangulata.xlsx	A0A453SRL2	Uncharacterized protein
Aegilops tauschii subsp. strangulata.xlsx	A0A453DDC8	Uncharacterized protein
Aegilops tauschii subsp. strangulata.xlsx	A0A453DC41	Uncharacterized protein
Aegilops tauschii subsp. strangulata.xlsx	A0A453D315	Uncharacterized protein
Aegilops tauschii subsp. strangulata.xlsx	A0A453DBP0	Uncharacterized protein
Aegilops tauschii subsp. strangulata.xlsx	A0A453LKE7	Uncharacterized protein
Aegilops tauschii subsp. strangulata.xlsx	A0A453D3A5	Uncharacterized protein
Aegilops tauschii subsp. strangulata.xlsx	A0A453JGZ8	Uncharacterized protein
Aegilops tauschii subsp. strangulata.xlsx	A0A452XHA9	Uncharacterized protein
Aegilops tauschii subsp. strangulata.xlsx	A0A453DB67	Uncharacterized protein
Aegilops tauschii subsp. strangulata.xlsx	A0A452ZGL3	Uncharacterized protein
Aegilops tauschii subsp. strangulata.xlsx	A0A453Q276	Uncharacterized protein
Aegilops tauschii subsp. strangulata.xlsx	A0A453QZ80	Uncharacterized protein
Aegilops tauschii subsp. strangulata.xlsx	A0A453MGQ6	Uncharacterized protein
Aegilops tauschii subsp. strangulata.xlsx	A0A453FPJ7	Uncharacterized protein
Aegilops tauschii subsp. strangulata.xlsx	A0A453FPR0	Uncharacterized protein
Aegilops tauschii subsp. strangulata.xlsx	A0A453DBN2	Uncharacterized protein
Aegilops tauschii subsp. strangulata.xlsx	A0A453FPS6	Uncharacterized protein
Aegilops tauschii subsp. strangulata.xlsx	A0A452XH94	Uncharacterized protein
Aegilops tauschii subsp. strangulata.xlsx	A0A453BBV6	Uncharacterized protein
Aegilops tauschii subsp. strangulata.xlsx	A0A453LN06	Uncharacterized protein
Aegilops tauschii subsp. strangulata.xlsx	A0A453DBE9	Uncharacterized protein
Aegilops tauschii subsp. strangulata.xlsx	A0A453ADV4	Uncharacterized protein
Aegilops tauschii subsp. strangulata.xlsx	A0A453DDC4	Uncharacterized protein
Aegilops tauschii subsp. strangulata.xlsx	A0A453EGH0	Uncharacterized protein
Aegilops tauschii subsp. strangulata.xlsx	A0A453D3F8	Uncharacterized protein
Aegilops tauschii subsp. strangulata.xlsx	A0A453IG18	Uncharacterized protein
Aegilops tauschii subsp. strangulata.xlsx	A0A453ADQ8	Uncharacterized protein
Aegilops tauschii subsp. strangulata.xlsx	A0A453DBM5	Uncharacterized protein
Aegilops tauschii subsp. strangulata.xlsx	A0A453F7C5	Uncharacterized protein
Aegilops tauschii subsp. strangulata.xlsx	A0A453LKD9	Uncharacterized protein
Aegilops tauschii subsp. strangulata.xlsx	A0A453DBX3	Uncharacterized protein
Aegilops tauschii subsp. strangulata.xlsx	A0A453D3H9	Uncharacterized protein
Aegilops tauschii subsp. strangulata.xlsx	A0A453D302	Uncharacterized protein
Aegilops tauschii subsp. strangulata.xlsx	A0A453BBC9	Uncharacterized protein
Aegilops tauschii subsp. strangulata.xlsx	A0A452XD12	Uncharacterized protein
Aegilops tauschii subsp. strangulata.xlsx	A0A453DBK1	Uncharacterized protein
Aegilops tauschii subsp. strangulata.xlsx	A0A453SKA3	Uncharacterized protein
Aegilops tauschii subsp. strangulata.xlsx	A0A453HRC9	Uncharacterized protein
Aegilops tauschii subsp. strangulata.xlsx	A0A453DBG1	Uncharacterized protein
Aegilops tauschii subsp. strangulata.xlsx	A0A453DBE1	Uncharacterized protein
Aegilops tauschii subsp. strangulata.xlsx	A0A453D359	Uncharacterized protein
Aegilops tauschii subsp. strangulata.xlsx	A0A453HAB3	Uncharacterized protein
Aegilops tauschii subsp. strangulata.xlsx	A0A453DDN3	Uncharacterized protein
Aegilops tauschii subsp. strangulata.xlsx	A0A453D6N7	Uncharacterized protein
Aegilops tauschii subsp. strangulata.xlsx	A0A452XK26	Uncharacterized protein
Aegilops tauschii subsp. strangulata.xlsx	A0A453T0X8	Uncharacterized protein
Aegilops tauschii subsp. strangulata.xlsx	A0A452ZGM1	Uncharacterized protein
Aegilops tauschii subsp. strangulata.xlsx	A0A453EGH5	Uncharacterized protein
Aegilops tauschii subsp. strangulata.xlsx	A0A453BYM8	Uncharacterized protein
Aegilops tauschii subsp. strangulata.xlsx	A0A453D395	Uncharacterized protein
Aegilops tauschii subsp. strangulata.xlsx	A0A453LKC3	Uncharacterized protein
Aegilops tauschii subsp. strangulata.xlsx	A0A453MGP0	Uncharacterized protein
Aegilops tauschii subsp. strangulata.xlsx	A0A453LK53	Uncharacterized protein
Aegilops tauschii subsp. strangulata.xlsx	A0A452XJQ5	Uncharacterized protein
Aegilops tauschii subsp. strangulata.xlsx	A0A453D3A0	Uncharacterized protein
Aegilops tauschii subsp. strangulata.xlsx	A0A453D3C4	Uncharacterized protein
Aegilops tauschii subsp. strangulata.xlsx	A0A452XK20	Uncharacterized protein
Aegilops tauschii subsp. strangulata.xlsx	A0A452XHA4	Uncharacterized protein
Aegilops tauschii subsp. strangulata.xlsx	A0A453JG11	Uncharacterized protein
Aegilops tauschii subsp. strangulata.xlsx	A0A453DBP9	Uncharacterized protein
Aegilops tauschii subsp. strangulata.xlsx	A0A453DBW4	Uncharacterized protein
Aegilops tauschii subsp. strangulata.xlsx	A0A453JHF1	Uncharacterized protein
Aegilops tauschii subsp. strangulata.xlsx	A0A452XHB4	Uncharacterized protein
Aegilops tauschii subsp. strangulata.xlsx	A0A453SRP8	Uncharacterized protein
Aegilops tauschii subsp. strangulata.xlsx	A0A453DBL1	Uncharacterized protein
Aegilops tauschii subsp. strangulata.xlsx	A0A453D309	Uncharacterized protein
Aegilops tauschii subsp. strangulata.xlsx	A0A452YZZ3	Uncharacterized protein
Aegilops tauschii subsp. strangulata.xlsx	A0A453DBN5	Uncharacterized protein
Aegilops tauschii subsp. strangulata.xlsx	A0A453HAG7	Uncharacterized protein
Aegilops tauschii subsp. strangulata.xlsx	A0A453DBJ1	Uncharacterized protein
Aegilops tauschii subsp. strangulata.xlsx	A0A453DDM2	Uncharacterized protein
Aegilops tauschii subsp. strangulata.xlsx	A0A452XB20	Uncharacterized protein
Aegilops tauschii subsp. strangulata.xlsx	A0A453D2X9	Uncharacterized protein
Aegilops tauschii subsp. strangulata.xlsx	A0A453SRM5	Uncharacterized protein
Aegilops tauschii subsp. strangulata.xlsx	A0A453Q4I8	Uncharacterized protein
Aegilops tauschii subsp. strangulata.xlsx	A0A453DIV2	Uncharacterized protein
Aegilops tauschii subsp. strangulata.xlsx	A0A453BDH9	Uncharacterized protein
Aegilops tauschii subsp. strangulata.xlsx	A0A452XB13	Uncharacterized protein
Aegilops tauschii subsp. strangulata.xlsx	A0A453DDB4	Uncharacterized protein
Aegilops tauschii subsp. strangulata.xlsx	A0A453GMC0	Uncharacterized protein
Aegilops tauschii subsp. strangulata.xlsx	A0A453DBP5	Uncharacterized protein
Aegilops tauschii subsp. strangulata.xlsx	A0A453SRE5	Uncharacterized protein
Aegilops tauschii subsp. strangulata.xlsx	A0A452ZGQ0	Uncharacterized protein
Aegilops tauschii subsp. strangulata.xlsx	A0A453LKG2	Uncharacterized protein
Aegilops tauschii subsp. strangulata.xlsx	A0A453BDI1	Uncharacterized protein
Aegilops tauschii subsp. strangulata.xlsx	A0A452ZNP3	Uncharacterized protein
Aegilops tauschii subsp. strangulata.xlsx	A0A453FPR3	Uncharacterized protein
Aegilops tauschii subsp. strangulata.xlsx	A0A453JIE4	Uncharacterized protein
Aegilops tauschii subsp. strangulata.xlsx	A0A453BD61	Uncharacterized protein
Aegilops tauschii subsp. strangulata.xlsx	A0A453D398	Uncharacterized protein
Aegilops tauschii subsp. strangulata.xlsx	A0A453FPL9	Uncharacterized protein
Aegilops tauschii subsp. strangulata.xlsx	A0A452ZEW7	Uncharacterized protein
Aegilops tauschii.xlsx	M8C3G1	Putative serine/threonine-protein kinase receptor
Aegilops tauschii.xlsx	N1QZA4	Putative serine/threonine-protein kinase receptor
Aegilops tauschii.xlsx	M8BLT1	Putative serine/threonine-protein kinase receptor
Aegilops tauschii.xlsx	M8CDU3	Putative serine/threonine-protein kinase receptor
Aegilops tauschii.xlsx	M8BQF5	Putative receptor protein kinase ZmPK1
Aegilops tauschii.xlsx	R7W3S1	Putative serine/threonine-protein kinase receptor
Aegilops tauschii.xlsx	M8CA09	Putative receptor protein kinase ZmPK1
Aegilops tauschii.xlsx	M8C8E1	S-locus-specific glycoprotein S6
Aegilops tauschii.xlsx	R7W6C2	Putative receptor protein kinase ZmPK1
Aegilops tauschii.xlsx	M8BRL3	S-locus-specific glycoprotein S13
Aegilops tauschii.xlsx	M8BNQ4	Putative receptor protein kinase ZmPK1
Aegilops tauschii.xlsx	M8BSU9	Putative receptor protein kinase ZmPK1
Aegilops tauschii.xlsx	M8B659	Putative serine/threonine-protein kinase receptor
Aegilops tauschii.xlsx	M8B657	S-locus-specific glycoprotein S13
Aegilops tauschii.xlsx	M8B6T4	S-locus-specific glycoprotein S13
Aegilops tauschii.xlsx	R7W524	Putative serine/threonine-protein kinase receptor
Aegilops tauschii.xlsx	R7W6Q0	Putative serine/threonine-protein kinase receptor
Aegilops tauschii.xlsx	M8ARV2	Putative serine/threonine-protein kinase receptor
Aegilops tauschii.xlsx	N1R0P4	Putative receptor protein kinase ZmPK1
Aegilops tauschii.xlsx	N1QWT2	Putative receptor protein kinase ZmPK1
Aegilops tauschii.xlsx	M8C3Q0	Putative serine/threonine-protein kinase receptor
Aegilops tauschii.xlsx	M8BS71	Putative receptor protein kinase ZmPK1
Aegilops tauschii.xlsx	M8C8A2	Putative receptor protein kinase ZmPK1
Aegilops tauschii.xlsx	M8CGA2	Putative receptor protein kinase ZmPK1
Aegilops tauschii.xlsx	M8D7P7	Putative receptor protein kinase ZmPK1
Aegilops tauschii.xlsx	M8BGE8	Putative serine/threonine-protein kinase receptor
Aegilops tauschii.xlsx	M8AXL9	Putative serine/threonine-protein kinase receptor
Aegilops tauschii.xlsx	N1QQ18	Putative serine/threonine-protein kinase receptor
Aegilops tauschii.xlsx	R7W4G4	Putative serine/threonine-protein kinase receptor
Aegilops tauschii.xlsx	N1R0J5	Putative serine/threonine-protein kinase receptor
Aegilops tauschii.xlsx	M8CMY7	Putative receptor protein kinase ZmPK1
Aegilops tauschii.xlsx	M8BFG4	Putative serine/threonine-protein kinase receptor
Aegilops tauschii.xlsx	M8CQW7	Putative receptor protein kinase ZmPK1
Aegilops tauschii.xlsx	R7W4J2	Putative receptor protein kinase ZmPK1
Aegilops tauschii.xlsx	M8BZH7	Putative serine/threonine-protein kinase receptor
Aegilops tauschii.xlsx	R7W0V2	Putative receptor protein kinase ZmPK1
Aegilops tauschii.xlsx	M8BFQ4	S-locus-specific glycoprotein
Aegilops tauschii.xlsx	N1R4A5	Putative serine/threonine-protein kinase receptor
Aegilops tauschii.xlsx	M8BVW7	Putative serine/threonine-protein kinase receptor
Aegilops tauschii.xlsx	R7W466	Putative receptor protein kinase ZmPK1
Aegilops tauschii.xlsx	N1QUE8	Putative serine/threonine-protein kinase receptor
Aegilops tauschii.xlsx	N1QPR6	Putative serine/threonine-protein kinase receptor
Aegilops tauschii.xlsx	R7W2M1	Putative serine/threonine-protein kinase receptor
Aegilops tauschii.xlsx	M8AQG2	Putative serine/threonine-protein kinase receptor
Aegilops tauschii.xlsx	M8D5R8	Putative serine/threonine-protein kinase receptor
Aegilops tauschii.xlsx	M8B4Z6	Putative serine/threonine-protein kinase receptor
Aegilops tauschii.xlsx	R7WBZ0	Putative serine/threonine-protein kinase receptor
Aegilops tauschii.xlsx	N1R267	Putative serine/threonine-protein kinase
Aegilops tauschii.xlsx	M8BEL9	Cysteine-rich receptor-like protein kinase 10
Aegilops tauschii.xlsx	M8AXV6	Putative serine/threonine-protein kinase receptor
Aegilops tauschii.xlsx	M8BHI2	Putative serine/threonine-protein kinase receptor
Aegilops tauschii.xlsx	R7W702	Uncharacterized protein
Aegilops tauschii.xlsx	N1QZP8	Putative serine/threonine-protein kinase receptor
Aegilops tauschii.xlsx	M8BWJ0	PAN domain-containing protein
Aegilops tauschii.xlsx	M8AR11	Putative receptor protein kinase ZmPK1
Aegilops tauschii.xlsx	R7W5U0	Putative serine/threonine-protein kinase receptor
Aegilops tauschii.xlsx	M8BKQ6	Uncharacterized protein
Aegilops tauschii.xlsx	M8C7I9	Putative serine/threonine-protein kinase receptor
Aegilops tauschii.xlsx	R7W886	Putative serine/threonine-protein kinase receptor
Aegilops tauschii.xlsx	N1QTT0	Cysteine-rich receptor-like protein kinase 10
Aegilops tauschii.xlsx	R7W6D7	Putative serine/threonine-protein kinase receptor
Aegilops tauschii.xlsx	M8AR15	Putative receptor protein kinase ZmPK1
Aegilops tauschii.xlsx	M8BFJ7	Putative serine/threonine-protein kinase receptor
Aegilops tauschii.xlsx	M8B3Y2	Putative serine/threonine-protein kinase receptor
Aegilops tauschii.xlsx	M8BW41	Putative receptor protein kinase ZmPK1
Aegilops tauschii.xlsx	M8BV04	Putative serine/threonine-protein kinase receptor
Aegilops tauschii.xlsx	M8BSB0	S-locus-specific glycoprotein S13
Aegilops tauschii.xlsx	M8C2A6	Putative serine/threonine-protein kinase receptor
Aegilops tauschii.xlsx	N1QZS0	Putative serine/threonine-protein kinase receptor
Aegilops tauschii.xlsx	M8B4G8	Putative serine/threonine-protein kinase receptor
Aegilops tauschii.xlsx	M8BIP4	Putative receptor protein kinase ZmPK1
Aegilops tauschii.xlsx	N1QVU3	Putative serine/threonine-protein kinase receptor
Aegilops tauschii.xlsx	M8CU22	Putative receptor protein kinase ZmPK1
Aegilops tauschii.xlsx	R7WB01	Putative serine/threonine-protein kinase receptor
Aegilops tauschii.xlsx	M8C5G3	Putative receptor protein kinase ZmPK1
Aegilops tauschii.xlsx	M8BSH4	Putative serine/threonine-protein kinase receptor
Aegilops tauschii.xlsx	M8BH12	Putative receptor protein kinase ZmPK1
Aegilops tauschii.xlsx	M8CC39	Putative serine/threonine-protein kinase receptor
Aegilops tauschii.xlsx	N1QZA9	Putative receptor protein kinase ZmPK1
Aegilops tauschii.xlsx	R7W2H2	Putative serine/threonine-protein kinase receptor
Aegilops tauschii.xlsx	M8AWU4	Putative serine/threonine-protein kinase receptor
Aegilops tauschii.xlsx	R7W5J6	Putative serine/threonine-protein kinase receptor
Aegilops tauschii.xlsx	M8BVP9	Cysteine-rich receptor-like protein kinase 10
Aegilops tauschii.xlsx	M8B6H7	Putative serine/threonine-protein kinase receptor
Aegilops tauschii.xlsx	M8CQN8	Putative serine/threonine-protein kinase receptor
Aegilops tauschii.xlsx	N1QPF3	Putative serine/threonine-protein kinase receptor
Aegilops tauschii.xlsx	N1QVJ3	Putative serine/threonine-protein kinase receptor
Aegilops tauschii.xlsx	M8CV03	Putative serine/threonine-protein kinase receptor
Aegilops tauschii.xlsx	M8C2T7	Putative serine/threonine-protein kinase receptor
Aegilops tauschii.xlsx	M8BJJ3	Putative serine/threonine-protein kinase receptor
Aegilops tauschii.xlsx	M8BBM6	Putative serine/threonine-protein kinase receptor
Aegilops tauschii.xlsx	M8C398	Putative serine/threonine-protein kinase receptor
Aegilops tauschii.xlsx	M8C374	Putative serine/threonine-protein kinase receptor
Aegilops tauschii.xlsx	M8BRL2	Putative serine/threonine-protein kinase receptor
Aegilops tauschii.xlsx	R7W3B4	S-locus-specific glycoprotein BS29-2
Aegilops tauschii.xlsx	M8CMA1	Putative serine/threonine-protein kinase receptor
Aegilops tauschii.xlsx	M8BMX3	Putative serine/threonine-protein kinase receptor
Aegilops tauschii.xlsx	R7WBP2	Putative serine/threonine-protein kinase receptor
Aegilops tauschii.xlsx	M8BAQ4	Putative serine/threonine-protein kinase receptor
Aegilops tauschii.xlsx	M8BCF9	Putative serine/threonine-protein kinase receptor
Aegilops tauschii.xlsx	M8AI36	Putative serine/threonine-protein kinase receptor
Aegilops tauschii.xlsx	M8BZV5	Putative serine/threonine-protein kinase receptor
Aegilops tauschii.xlsx	N1QRV4	Cysteine-rich receptor-like protein kinase 6
Aegilops tauschii.xlsx	M8AI44	Putative serine/threonine-protein kinase receptor
Aegilops tauschii.xlsx	M8CDI5	Putative serine/threonine-protein kinase receptor
Aegilops tauschii.xlsx	M8BRQ9	Putative serine/threonine-protein kinase receptor
Aegilops tauschii.xlsx	M8BS62	Putative serine/threonine-protein kinase receptor
Aegilops tauschii.xlsx	N1QTT3	Putative serine/threonine-protein kinase receptor
Aegilops tauschii.xlsx	M8CXN2	Putative serine/threonine-protein kinase receptor
Aegilops tauschii.xlsx	R7WAL8	Putative serine/threonine-protein kinase receptor
Aegilops tauschii.xlsx	R7W389	Putative serine/threonine-protein kinase receptor
Aegilops tauschii.xlsx	M8CS97	Putative serine/threonine-protein kinase receptor
Aegilops tauschii.xlsx	R7W2A0	Putative LRR receptor-like serine/threonine-protein kinase
Aegilops tauschii.xlsx	M8BMF1	Putative cysteine-rich receptor-like protein kinase 35
Aegilops tauschii.xlsx	M8CLL1	Putative receptor protein kinase ZmPK1
Aegilops tauschii.xlsx	M8BBG0	Putative serine/threonine-protein kinase receptor
Aegilops tauschii.xlsx	N1R416	Putative serine/threonine-protein kinase receptor
Aegilops tauschii.xlsx	M8C0P3	Putative receptor protein kinase ZmPK1
Aegilops tauschii.xlsx	N1QSH2	Putative serine/threonine-protein kinase receptor
Aegilops tauschii.xlsx	M8C8P5	Putative serine/threonine-protein kinase receptor
Aegilops tauschii.xlsx	M8BC75	Putative serine/threonine-protein kinase receptor
Aegilops tauschii.xlsx	R7W9K6	S-locus-specific glycoprotein BS29-2
Aegilops tauschii.xlsx	M8BZ85	Putative receptor protein kinase ZmPK1
Aegilops tauschii.xlsx	M8AQX6	Putative serine/threonine-protein kinase receptor
Aegilops tauschii.xlsx	M8BRA9	Putative receptor protein kinase ZmPK1
Aegilops tauschii.xlsx	M8BV83	Putative serine/threonine-protein kinase receptor
Aegilops tauschii.xlsx	N1QUU5	Uncharacterized protein
Aegilops tauschii.xlsx	R7W017	Putative serine/threonine-protein kinase receptor
Aegilops tauschii.xlsx	M8AWM2	Putative serine/threonine-protein kinase receptor
Aegilops tauschii.xlsx	M8C1A2	Putative receptor protein kinase ZmPK1
Aegilops tauschii.xlsx	M8CIT9	Putative serine/threonine-protein kinase receptor
Aegilops tauschii.xlsx	M8BR67	Putative serine/threonine-protein kinase receptor
Aegilops tauschii.xlsx	N1R3B9	Putative serine/threonine-protein kinase receptor
Aegilops tauschii.xlsx	M8BVQ9	Putative receptor protein kinase ZmPK1
Aegilops tauschii.xlsx	M8APF0	Putative serine/threonine-protein kinase receptor
Aegilops tauschii.xlsx	R7W5F9	Cysteine-rich receptor-like protein kinase 10
Aegilops tauschii.xlsx	N1QR69	Putative serine/threonine-protein kinase receptor
Aegilops tauschii.xlsx	N1QWL3	Putative serine/threonine-protein kinase receptor
Aegilops tauschii.xlsx	R7W6I7	Putative receptor protein kinase ZmPK1
Afifella marina DSM 2698.xlsx	A0A1G5P0D6	Uncharacterized protein
Afipia broomeae ATCC 49717.xlsx	K8P0P5	Uncharacterized protein
Afipia broomeae.xlsx	A0A2M8ZRI2	PAN domain-containing protein
Afipia clevelandensis ATCC 49720.xlsx	K8P4L2	Uncharacterized protein
Afipia felis.xlsx	A0A090MQ82	PAN domain protein
Afipia felis.xlsx	A0A380WCA0	PAN domain
Afipia massiliensis.xlsx	A0A0M3DZ05	Apple domain-containing protein
Afipia sp. 1NLS2.xlsx	D6V6Y8	Apple domain-containing protein
Afipia sp. 62-7.xlsx	A0A1M2ZI81	Apple domain-containing protein
Afipia sp. 64-13.xlsx	A0A1Q3W3V1	Apple domain-containing protein
Afipia sp. GAS231.xlsx	A0A1H0JMN5	PAN domain-containing protein
Afipia sp. P52-10.xlsx	W3RJC5	Apple domain-containing protein
Afipia sp. Root123D2.xlsx	A0A0Q6ZHE5	Apple domain-containing protein
Afipia sp..xlsx	A0A2D6Z1S1	Apple domain-containing protein
African swine fever virus (isolate Pig-Kenya-KEN-50-1950).xlsx	P0C9W5	Envelope protein 164
African swine fever virus.xlsx	A0A0C5AWG9	I10L
Agrilus planipennis.xlsx	A0A1W4XI26	uncharacterized protein LOC108741704
Agrilus planipennis.xlsx	A0A1W4WER7	uncharacterized protein LOC108732347
Agrilus planipennis.xlsx	A0A1W4WCW5	uncharacterized protein LOC108734666
Agrilus planipennis.xlsx	A0A1W4WMX9	uncharacterized protein LOC108734669
Agrobacterium albertimagni AOL15.xlsx	K2PXK1	Alpha-2-macroglobulin domain-containing protein 2
Agrobacterium arsenijevicii.xlsx	A0A0D8KTY2	Membrane protein
Agrobacterium bohemicum.xlsx	A0A135P8H9	Uncharacterized protein
Agrobacterium deltaense NCPPB 1641.xlsx	A0A1S7TYJ4	Uncharacterized protein
Agrobacterium deltaense RV3.xlsx	A0A1S7R665	Uncharacterized protein
Agrobacterium deltaense Zutra 3-1.xlsx	A0A1S7QSC7	Uncharacterized protein
Agrobacterium fabrum (strain C58 - ATCC 33970).xlsx	Q7CT39	Uncharacterized protein
Agrobacterium fabrum str. J-07.xlsx	A0A1S7R1K3	Uncharacterized protein
Agrobacterium fabrum.xlsx	A0A2W5HEG2	Uncharacterized protein
Agrobacterium fabrum.xlsx	A0A3G2D9W1	Membrane protein
Agrobacterium fabrum.xlsx	A0A3G2CW11	Membrane protein
Agrobacterium genomosp. 1 str. S56.xlsx	A0A1S7N2M1	Uncharacterized protein
Agrobacterium genomosp. 1 str. TT111.xlsx	A0A1S7N2Q8	Uncharacterized protein
Agrobacterium genomosp. 13 str. CFBP 6927.xlsx	A0A1S7S8C0	Uncharacterized protein
Agrobacterium genomosp. 2 str. CFBP 5494.xlsx	A0A1S7MTQ7	Uncharacterized protein
Agrobacterium genomosp. 2 str. CFBP 5494.xlsx	A0A1S7N332	Uncharacterized protein
Agrobacterium genomosp. 3 str. CFBP 6623.xlsx	A0A1S7R6H0	Uncharacterized protein
Agrobacterium genomosp. 5 str. CFBP 6626.xlsx	A0A1S7S0T3	Uncharacterized protein
Agrobacterium radiobacter (strain K84 - ATCC BAA-868).xlsx	B9J7G8	Uncharacterized protein
Agrobacterium radiobacter DSM 30147.xlsx	W1KEF2	Uncharacterized protein
Agrobacterium radiobacter DSM 30147.xlsx	W1LDB8	Membrane protein
Agrobacterium rhizogenes NBRC 13257.xlsx	A0A061MPX5	Uncharacterized protein
Agrobacterium rhizogenes.xlsx	A0A2T7V3G2	Uncharacterized protein
Agrobacterium rhizogenes.xlsx	A0A2T7VDF4	Serine protease
Agrobacterium rhizogenes.xlsx	A0A178H301	Uncharacterized protein
Agrobacterium rhizogenes.xlsx	A0A071HXB3	Uncharacterized protein
Agrobacterium rhizogenes.xlsx	A0A071HYF2	Membrane protein
Agrobacterium rosae.xlsx	A0A2S4E9Q9	Uncharacterized protein
Agrobacterium rubi TR3 = NBRC 13261.xlsx	A0A081CTJ4	Uncharacterized protein
Agrobacterium rubi.xlsx	A0A1B9TQL4	Uncharacterized protein
Agrobacterium salinitolerans str. Hayward 0363.xlsx	A0A1S7UAP0	Uncharacterized protein
Agrobacterium salinitolerans.xlsx	A0A1S9E9P5	Uncharacterized protein
Agrobacterium salinitolerans.xlsx	A0A1S9E6I0	Uncharacterized protein
Agrobacterium sp. (strain H13-3).xlsx	F0LCJ2	Uncharacterized protein
Agrobacterium sp. ATCC 31749.xlsx	F5J606	Uncharacterized protein
Agrobacterium sp. CNPSo 2736.xlsx	A0A3S2U7W8	Tetratricopeptide repeat protein
Agrobacterium sp. DSM 25558.xlsx	A0A1R3TJ16	Uncharacterized protein
Agrobacterium sp. DSM 25559.xlsx	A0A1R3TLG8	Uncharacterized protein
Agrobacterium sp. FDAARGOS_525.xlsx	A0A427QHU1	Uncharacterized protein
Agrobacterium sp. LY4.xlsx	A0A0X6ZW52	Uncharacterized protein
Agrobacterium sp. LY4.xlsx	A0A0X6ZP94	Membrane protein
Agrobacterium sp. MS2.xlsx	A0A328F968	Uncharacterized protein
Agrobacterium sp. MS2.xlsx	A0A328ESI4	Uncharacterized protein
Agrobacterium sp. NCPPB 925.xlsx	A0A1S7RVT6	Uncharacterized protein
Agrobacterium sp. RAC06.xlsx	A0A1B3P384	MG2 domain protein
Agrobacterium sp. SCN 61-19.xlsx	A0A1E3YAW1	Uncharacterized protein
Agrobacterium sp. SUL3.xlsx	A0A0L6K5Z5	Membrane protein
Agrobacterium sp..xlsx	A0A349XP92	Uncharacterized protein (Fragment)
Agrobacterium sp..xlsx	A0A357X7H8	Uncharacterized protein (Fragment)
Agrobacterium tumefaciens 5A.xlsx	H0H495	Uncharacterized protein
Agrobacterium tumefaciens 5A.xlsx	H0HI51	Uncharacterized protein
Agrobacterium tumefaciens F2.xlsx	F7UCM7	Uncharacterized protein
Agrobacterium tumefaciens str. CFBP 5621.xlsx	A0A1S7QYX0	Uncharacterized protein
Agrobacterium tumefaciens str. CFBP 5621.xlsx	A0A1S7RCW1	Uncharacterized protein
Agrobacterium tumefaciens str. CFBP 5771.xlsx	A0A1S7T9V4	Uncharacterized protein
Agrobacterium tumefaciens str. Cherry 2E-2-2.xlsx	M8B9N1	Uncharacterized protein
Agrobacterium tumefaciens str. Kerr 14.xlsx	A0A1S7RU05	Uncharacterized protein
Agrobacterium vitis (strain S4 - ATCC BAA-846).xlsx	B9JSY8	Uncharacterized protein
Agrobacterium vitis.xlsx	A0A202F108	Uncharacterized protein
Agrobacterium vitis.xlsx	A0A1S2DVC4	Uncharacterized protein
Agrobacterium vitis.xlsx	A7XED0	Uncharacterized protein (Fragment)
Agrobacterium vitis.xlsx	A0A1S2E625	Uncharacterized protein
Agrobacterium vitis.xlsx	A0A368NW97	Uncharacterized protein
Ahrensia sp..xlsx	A0A2E0IUI6	VWA domain-containing protein
Ahrensia sp..xlsx	A0A2E2RQX8	Uncharacterized protein
Ahrensia sp..xlsx	A0A2E0IF36	Uncharacterized protein
Ahrensia sp..xlsx	A0A2E2RKN7	Uncharacterized protein
Ailuropoda melanoleuca.xlsx	G1M174	Uncharacterized protein
Ailuropoda melanoleuca.xlsx	G1LEP0	Coagulation factor XI
Ailuropoda melanoleuca.xlsx	G1MBX3	Uncharacterized protein
Ailuropoda melanoleuca.xlsx	G1LET2	Kallikrein B1
Ailuropoda melanoleuca.xlsx	G1M194	Uncharacterized protein
Ailuropoda melanoleuca.xlsx	D2HM20	Uncharacterized protein (Fragment)
Ailuropoda melanoleuca.xlsx	D2HEU5	Uncharacterized protein (Fragment)
Ailuropoda melanoleuca.xlsx	G1MDT1	Hepatocyte growth factor
Ailuropoda melanoleuca.xlsx	D2H7K2	Uncharacterized protein (Fragment)
Albuca bracteata.xlsx	A0A0A7LYW8	Receptor-like serine/threonine-protein kinase SD1-8
Albugo candida.xlsx	A0A024GUK6	Uncharacterized protein
Albugo candida.xlsx	A0A024GTY2	Uncharacterized protein
Albugo candida.xlsx	A0A024FUV0	Uncharacterized protein
Albugo candida.xlsx	A0A024FUS4	Uncharacterized protein
Albugo laibachii Nc14.xlsx	F0WGZ2	AlNc14C96G5867 protein
Albugo laibachii Nc14.xlsx	F0W170	Cellulose binding elicitor lectin (CBEL) putative
Albugo laibachii Nc14.xlsx	F0WDJ8	Cellulose binding elicitor lectin (CBEL) putative
Albugo laibachii Nc14.xlsx	F0WDJ9	Cellulose binding elicitor lectin (CBEL) putative
Albugo laibachii Nc14.xlsx	F0WGX7	AlNc14C96G5853 protein
Aliivibrio sp. 1S175.xlsx	A0A1B9PIN4	Uncharacterized protein
Alligator mississippiensis.xlsx	A0A151M2C0	Plasminogen
Alligator mississippiensis.xlsx	A0A151NPI2	Hepatocyte growth factor
Alligator mississippiensis.xlsx	A0A151PBF9	Plasma kallikrein isoform A
Alligator mississippiensis.xlsx	A0A151NPX2	Hepatocyte growth factor
Alligator mississippiensis.xlsx	A0A151M2C2	Plasminogen
Alligator mississippiensis.xlsx	A0A151MTI6	Hepatocyte growth factor-like protein
Alligator mississippiensis.xlsx	A0A151PAG7	Plasma kallikrein isoform B
Alligator sinensis.xlsx	A0A1U7S3Q2	hepatocyte growth factor-like protein isoform X1
Alligator sinensis.xlsx	A0A1U7R1W7	plasma kallikrein
Alligator sinensis.xlsx	A0A3Q0GI02	Plasminogen
Alligator sinensis.xlsx	A0A1U8DHU0	Hepatocyte growth factor
Allochromatium vinosum (strain ATCC 17899 - DSM 180 - NBRC 103801 - NCIMB 10441 - D).xlsx	D3RPG7	Alpha-2-macroglobulin domain protein
Allochromatium warmingii.xlsx	A0A1H3HNT0	Uncharacterized protein
Allomyces macrogynus (strain ATCC 38327).xlsx	A0A0L0S2D3	Uncharacterized protein
Allomyces macrogynus (strain ATCC 38327).xlsx	A0A0L0RXQ9	Uncharacterized protein
allotetraploid Carassius auratus red var. x Cyprinus carpio.xlsx	A0A0U2S302	Macrophage stimulating 1 (Fragment)
allotetraploid Carassius auratus red var. x Cyprinus carpio.xlsx	A0A0U2JFZ1	Macrophage stimulating 1 (Fragment)
allotetraploid Carassius auratus red var. x Cyprinus carpio.xlsx	A0A0U2RH63	Macrophage stimulating 1 (Fragment)
alpha proteobacterium U9-1i.xlsx	A0A1V1PR56	Uncharacterized protein
Alphaproteobacteria bacterium 13_2_20CM_2_64_7.xlsx	A0A1Q7BNX2	Apple domain-containing protein
Alphaproteobacteria bacterium 64-6.xlsx	A0A1Q3K2D4	Uncharacterized protein (Fragment)
Alphaproteobacteria bacterium AO1-B.xlsx	A0A1L9Q6D6	Alpha-2-macroglobulin
Alphaproteobacteria bacterium HGW-Alphaproteobacteria-18.xlsx	A0A2N3CAF3	Uncharacterized protein
Alphaproteobacteria bacterium HGW-Alphaproteobacteria-2.xlsx	A0A2N3CN55	PAN domain-containing protein
Alphaproteobacteria bacterium HGW-Alphaproteobacteria-4.xlsx	A0A2N3BHU6	PAN domain-containing protein
Alphaproteobacteria bacterium HGW-Alphaproteobacteria-6.xlsx	A0A2N3BWC8	PAN domain-containing protein
Alphaproteobacteria bacterium.xlsx	A0A3M1A8N1	Alpha-2-macroglobulin family protein
Alphaproteobacteria bacterium.xlsx	A0A3M1CCK9	Alpha-2-macroglobulin family protein (Fragment)
Alphaproteobacteria bacterium.xlsx	A0A3B9YVH5	Uncharacterized protein (Fragment)
Alphaproteobacteria bacterium.xlsx	A0A3B9YUR4	Uncharacterized protein
Alphaproteobacteria bacterium.xlsx	A0A3C0MDP2	Uncharacterized protein (Fragment)
Alternaria alternata.xlsx	A0A177E5Y0	Uncharacterized protein
Alternaria alternata.xlsx	A0A177DMN5	Uncharacterized protein
Alternaria alternata.xlsx	A0A177DB16	Uncharacterized protein
Alternaria alternata.xlsx	A0A177DW37	Uncharacterized protein
Alternaria alternata.xlsx	A0A177D586	Galactose oxidase
Alternaria alternata.xlsx	A0A177DA37	Uncharacterized protein (Fragment)
Alternaria sp. MG1.xlsx	A0A399GD40	Uncharacterized protein
Alternaria sp. MG1.xlsx	A0A399HQ58	Uncharacterized protein
Alternaria sp. MG1.xlsx	A0A399G9V7	Uncharacterized protein
Amaricoccus sp. HAR-UPW-R2A-40.xlsx	A0A2M9PBP4	Uncharacterized protein (Fragment)
Amazona aestiva.xlsx	A0A0Q3U1E2	Hepatocyte growth factor
Amazona aestiva.xlsx	A0A0Q3UR44	Coagulation factor XI-like protein
Amazona aestiva.xlsx	A0A0Q3MLN8	Hepatocyte growth factor-like protein-like isoform X2
Amazona aestiva.xlsx	A0A0Q3MGK6	Uncharacterized protein
Amblyomma aureolatum.xlsx	A0A1E1X339	Putative conserved secreted protein
Amblyomma sculptum.xlsx	A0A1E1XND8	Putative conserved secreted protein (Fragment)
Amborella trichopoda.xlsx	W1PSU2	Uncharacterized protein
Amborella trichopoda.xlsx	W1NHI6	Uncharacterized protein
Amborella trichopoda.xlsx	W1NS07	Uncharacterized protein
Amborella trichopoda.xlsx	W1PUY6	Uncharacterized protein
Amborella trichopoda.xlsx	U5D4B7	Uncharacterized protein
Amborella trichopoda.xlsx	W1PK20	Uncharacterized protein
Amborella trichopoda.xlsx	W1NP94	Uncharacterized protein
Amborella trichopoda.xlsx	W1PWB1	Uncharacterized protein
Amborella trichopoda.xlsx	W1P1F1	Uncharacterized protein
Amborella trichopoda.xlsx	W1PJ97	Uncharacterized protein
Amborella trichopoda.xlsx	U5CZI6	Uncharacterized protein
Amborella trichopoda.xlsx	W1PNM0	Uncharacterized protein
Amborella trichopoda.xlsx	W1PYM5	Uncharacterized protein
Amborella trichopoda.xlsx	U5D3T0	Uncharacterized protein
Amborella trichopoda.xlsx	W1NII4	Uncharacterized protein
Amborella trichopoda.xlsx	W1NTK9	Uncharacterized protein
Amborella trichopoda.xlsx	W1PI96	Uncharacterized protein
Amborella trichopoda.xlsx	W1NKX3	Uncharacterized protein
Amborella trichopoda.xlsx	W1PU85	Uncharacterized protein
Amborella trichopoda.xlsx	W1PHD9	Uncharacterized protein
Amborella trichopoda.xlsx	W1P824	Uncharacterized protein
Amborella trichopoda.xlsx	W1P1U3	Uncharacterized protein
Amborella trichopoda.xlsx	W1PS15	Uncharacterized protein
Amborella trichopoda.xlsx	W1P261	Uncharacterized protein
Aminobacter aminovorans.xlsx	A0A380WPF7	PAN domain
Aminobacter aminovorans.xlsx	A0A380WLF7	Alpha-2-macroglobulin family N-terminal region
Aminobacter aminovorans.xlsx	A0A142M5P6	Membrane protein
Aminobacter sp. AP02.xlsx	A0A316H1V4	Uncharacterized protein
Aminobacter sp. MSH1.xlsx	A0A2S0XJL2	Uncharacterized protein
Aminobacter sp. Root100.xlsx	A0A0Q6M906	Uncharacterized protein
Amphilophus citrinellus.xlsx	A0A3Q0QWF0	Plasminogen
Amphilophus citrinellus.xlsx	A0A3Q0RP91	Macrophage stimulating 1
Amphilophus citrinellus.xlsx	A0A3Q0QW88	Plasminogen
Amphilophus citrinellus.xlsx	A0A3Q0QZA4	Plasminogen
Amphilophus citrinellus.xlsx	A0A3Q0QXI1	Plasminogen
Amphilophus citrinellus.xlsx	A0A3Q0QYJ9	Hepatocyte growth factor a
Amphilophus citrinellus.xlsx	A0A3Q0QX28	Plasminogen
Amphilophus citrinellus.xlsx	A0A3Q0RIQ3	Macrophage stimulating 1
Amphilophus citrinellus.xlsx	A0A3Q0QX05	Plasminogen
Amphilophus citrinellus.xlsx	A0A3Q0RNB8	Macrophage stimulating 1
Amphilophus citrinellus.xlsx	A0A3Q0QX18	Plasminogen
Amphilophus citrinellus.xlsx	A0A3Q0RNE4	Macrophage stimulating 1
Amphilophus citrinellus.xlsx	A0A3Q0T1F7	Hepatocyte growth factor
Amphimedon queenslandica.xlsx	A0A1X7VF86	Uncharacterized protein
Amphimedon queenslandica.xlsx	A0A1X7VJI8	Uncharacterized protein
Amphiprion ocellaris.xlsx	A0A3Q1CUE1	Hepatocyte growth factor
Amphiprion ocellaris.xlsx	A0A3Q1AZ85	Uncharacterized protein
Amphiprion ocellaris.xlsx	A0A3Q1BNV0	Uncharacterized protein
Amphiprion ocellaris.xlsx	A0A3Q1ASI9	Plasminogen
Amphiprion ocellaris.xlsx	A0A3Q1CEN8	Uncharacterized protein
Amphiprion percula.xlsx	A0A3P8SBR5	Hepatocyte growth factor a
Amphiprion percula.xlsx	A0A3P8U3P7	Uncharacterized protein
Amphiprion percula.xlsx	A0A3P8RV74	Macrophage stimulating 1
Amphiprion percula.xlsx	A0A3P8SZJ0	Uncharacterized protein
Amphiprion percula.xlsx	A0A3P8T1W7	Hepatocyte growth factor
Ampulex compressa.xlsx	A0A1W6EWC0	Venom protein
Ampulex compressa.xlsx	A0A1W6EWB2	Venom protein
Amylibacter cionae.xlsx	A0A2N5IM96	PAN domain-containing protein
Anabaena sp. MDT14b.xlsx	A0A1B7WGH8	Uncharacterized protein
Anabas testudineus.xlsx	A0A3Q1JM01	Macrophage stimulating 1
Anabas testudineus.xlsx	A0A3Q1JGW1	Plasminogen
Anabas testudineus.xlsx	A0A3Q1HBQ8	Uncharacterized protein
Anabas testudineus.xlsx	A0A3Q1JNC7	Plasminogen
Anabas testudineus.xlsx	A0A3Q1HBU2	Uncharacterized protein
Anabas testudineus.xlsx	A0A3Q1K4Z1	Hepatocyte growth factor a
Anabas testudineus.xlsx	A0A3Q1HBM8	Uncharacterized protein
Anabas testudineus.xlsx	A0A3Q1JWC6	Macrophage stimulating 1
Anabas testudineus.xlsx	A0A3Q1H376	Hepatocyte growth factor
Anabas testudineus.xlsx	A0A3Q1JWD0	Macrophage stimulating 1
Anabas testudineus.xlsx	A0A3Q1H8P6	Uncharacterized protein
Anaeromyxobacter sp. RBG_16_69_14.xlsx	A0A1F3C361	Uncharacterized protein
Ananas comosus.xlsx	A0A199VKR8	G-type lectin S-receptor-like serine/threonine-protein kinase SD3-1
Ananas comosus.xlsx	A0A199W1P5	G-type lectin S-receptor-like serine/threonine-protein kinase
Ananas comosus.xlsx	A0A199VMM6	Putative receptor protein kinase ZmPK1
Ananas comosus.xlsx	A0A199V5G5	G-type lectin S-receptor-like serine/threonine-protein kinase SD2-5
Ananas comosus.xlsx	A0A199V0P4	Receptor-like serine/threonine-protein kinase SD1-8
Ananas comosus.xlsx	A0A199VXD4	Receptor-like serine/threonine-protein kinase SD1-8
Ananas comosus.xlsx	A0A199UUR3	Receptor-like serine/threonine-protein kinase SD1-8 (Fragment)
Ananas comosus.xlsx	A0A199UNR1	G-type lectin S-receptor-like serine/threonine-protein kinase RLK1
Ananas comosus.xlsx	A0A199UFB6	Receptor-like serine/threonine-protein kinase SD1-8 (Fragment)
Ananas comosus.xlsx	A0A199V3G9	G-type lectin S-receptor-like serine/threonine-protein kinase SD2-5
Ananas comosus.xlsx	A0A199UF66	G-type lectin S-receptor-like serine/threonine-protein kinase
Ananas comosus.xlsx	A0A199VMS2	Receptor-like serine/threonine-protein kinase SD1-8
Ananas comosus.xlsx	A0A199W3M8	G-type lectin S-receptor-like serine/threonine-protein kinase
Ananas comosus.xlsx	A0A199VXV5	G-type lectin S-receptor-like serine/threonine-protein kinase
Ananas comosus.xlsx	A0A199UW40	G-type lectin S-receptor-like serine/threonine-protein kinase
Ananas comosus.xlsx	A0A199VG00	G-type lectin S-receptor-like serine/threonine-protein kinase SD2-2
Ananas comosus.xlsx	A0A199VR05	Putative receptor protein kinase ZmPK1
Ananas comosus.xlsx	A0A199UW09	G-type lectin S-receptor-like serine/threonine-protein kinase (Fragment)
Ananas comosus.xlsx	A0A199VZH8	G-type lectin S-receptor-like serine/threonine-protein kinase
Ananas comosus.xlsx	A0A199VCY3	G-type lectin S-receptor-like serine/threonine-protein kinase B120
Ananas comosus.xlsx	A0A199UMA3	G-type lectin S-receptor-like serine/threonine-protein kinase
Ananas comosus.xlsx	A0A199VZ99	Putative receptor protein kinase ZmPK1
Ananas comosus.xlsx	A0A199VI10	G-type lectin S-receptor-like serine/threonine-protein kinase SD2-5
Ananas comosus.xlsx	A0A199UUQ7	G-type lectin S-receptor-like serine/threonine-protein kinase (Fragment)
Ananas comosus.xlsx	A0A199UV66	Receptor-like serine/threonine-protein kinase SD1-8
Ananas comosus.xlsx	A0A199UQ24	G-type lectin S-receptor-like serine/threonine-protein kinase
Anas platyrhynchos platyrhynchos.xlsx	U3IRP5	Plasminogen
Anas platyrhynchos platyrhynchos.xlsx	U3I6X0	Uncharacterized protein
Anas platyrhynchos platyrhynchos.xlsx	U3II31	Coagulation factor XI
Anas platyrhynchos.xlsx	R0K1Z7	Plasminogen (Fragment)
Anas platyrhynchos.xlsx	R0JPB7	Hepatocyte growth factor (Fragment)
Anas platyrhynchos.xlsx	R0M4Q0	Plasma kallikrein (Fragment)
Anas platyrhynchos.xlsx	R0LQI0	Plasminogen (Fragment)
Ancylostoma caninum.xlsx	A0A368GRP9	PAN domain protein
Ancylostoma caninum.xlsx	A0A368GP95	PAN domain protein
Ancylostoma caninum.xlsx	A0A368GMN0	PAN domain protein
Ancylostoma caninum.xlsx	A0A368H349	Uncharacterized protein
Ancylostoma caninum.xlsx	A0A368GJB9	PAN domain protein
Ancylostoma caninum.xlsx	A0A368GWF9	PAN domain protein
Ancylostoma caninum.xlsx	A0A368HB09	PAN domain protein
Ancylostoma caninum.xlsx	A0A368G5Y2	PAN domain protein (Fragment)
Ancylostoma caninum.xlsx	A0A368GRQ0	PAN domain protein
Ancylostoma caninum.xlsx	A0A368GVT4	PAN domain protein (Fragment)
Ancylostoma caninum.xlsx	A0A368GWX4	PAN domain protein
Ancylostoma caninum.xlsx	A0A368H7D6	PAN domain protein
Ancylostoma caninum.xlsx	A0A368H3B6	PAN domain protein
Ancylostoma caninum.xlsx	A0A368FPC8	PAN domain protein (Fragment)
Ancylostoma caninum.xlsx	A0A368GP49	PAN domain protein
Ancylostoma caninum.xlsx	A0A368GXY9	Uncharacterized protein
Ancylostoma caninum.xlsx	A0A368EXZ3	PAN domain protein
Ancylostoma caninum.xlsx	A0A368GJW8	PAN domain protein
Ancylostoma caninum.xlsx	A0A368FA73	PAN domain protein
Ancylostoma caninum.xlsx	A0A368GWI0	PAN domain protein (Fragment)
Ancylostoma caninum.xlsx	A0A368GX96	PAN domain protein
Ancylostoma caninum.xlsx	A0A368GTK6	PAN domain protein
Ancylostoma caninum.xlsx	A0A368H705	PAN domain protein
Ancylostoma caninum.xlsx	A0A368GFH7	PAN domain protein (Fragment)
Ancylostoma caninum.xlsx	A0A368H7B8	PAN domain protein
Ancylostoma caninum.xlsx	A0A368HDM2	PAN domain protein (Fragment)
Ancylostoma caninum.xlsx	A0A368GFI5	Low-density lipoprotein receptor domain class A
Ancylostoma caninum.xlsx	A0A368HEE4	PAN domain protein (Fragment)
Ancylostoma caninum.xlsx	A0A368GI28	PAN domain protein
Ancylostoma caninum.xlsx	A0A368GRE3	PAN domain protein
Ancylostoma caninum.xlsx	A0A368FCY8	Uncharacterized protein
Ancylostoma caninum.xlsx	A0A368FCZ3	PAN domain protein
Ancylostoma caninum.xlsx	A0A368G2Q2	PAN domain protein
Ancylostoma ceylanicum.xlsx	A0A016VKR6	Uncharacterized protein
Ancylostoma ceylanicum.xlsx	A0A0D6M3P1	PAN domain protein
Ancylostoma ceylanicum.xlsx	A0A016WI38	Uncharacterized protein
Ancylostoma ceylanicum.xlsx	A0A016V0U2	Uncharacterized protein
Ancylostoma ceylanicum.xlsx	A0A016S814	Uncharacterized protein
Ancylostoma ceylanicum.xlsx	A0A016RWJ5	Uncharacterized protein
Ancylostoma ceylanicum.xlsx	A0A0D6LC48	PAN domain protein (Fragment)
Ancylostoma ceylanicum.xlsx	A0A016WHK2	Uncharacterized protein
Ancylostoma ceylanicum.xlsx	A0A016SGK6	Uncharacterized protein
Ancylostoma ceylanicum.xlsx	A0A016T8L1	Uncharacterized protein
Ancylostoma ceylanicum.xlsx	A0A016SHF1	Uncharacterized protein
Ancylostoma ceylanicum.xlsx	A0A016WSY7	Uncharacterized protein
Ancylostoma ceylanicum.xlsx	A0A016S7S9	Uncharacterized protein
Ancylostoma ceylanicum.xlsx	A0A016S6Y5	Uncharacterized protein
Ancylostoma ceylanicum.xlsx	A0A0D6LU43	PAN domain protein
Ancylostoma ceylanicum.xlsx	A0A016TUW3	Uncharacterized protein
Ancylostoma ceylanicum.xlsx	A0A016T0N8	Uncharacterized protein
Ancylostoma ceylanicum.xlsx	A0A016W3A0	Uncharacterized protein
Ancylostoma ceylanicum.xlsx	A0A0D6LRJ3	PAN domain protein
Ancylostoma ceylanicum.xlsx	A0A016WIX9	Uncharacterized protein (Fragment)
Ancylostoma ceylanicum.xlsx	A0A016WRA4	Uncharacterized protein
Ancylostoma ceylanicum.xlsx	A0A016RV21	Uncharacterized protein
Ancylostoma ceylanicum.xlsx	A0A016VJZ2	Uncharacterized protein
Ancylostoma ceylanicum.xlsx	A0A016STN6	Uncharacterized protein
Ancylostoma ceylanicum.xlsx	A0A0D6LUD3	PAN domain protein
Ancylostoma ceylanicum.xlsx	A0A016SU80	Uncharacterized protein
Ancylostoma ceylanicum.xlsx	A0A0D6M9L2	PAN domain protein
Ancylostoma ceylanicum.xlsx	A0A016SMB0	Uncharacterized protein
Ancylostoma ceylanicum.xlsx	A0A016VCU4	Uncharacterized protein
Ancylostoma ceylanicum.xlsx	A0A016SS42	Uncharacterized protein
Ancylostoma ceylanicum.xlsx	A0A016W8B6	Uncharacterized protein
Ancylostoma ceylanicum.xlsx	A0A016V243	Uncharacterized protein
Ancylostoma ceylanicum.xlsx	A0A016SU41	Uncharacterized protein
Ancylostoma ceylanicum.xlsx	A0A016V216	Uncharacterized protein
Ancylostoma ceylanicum.xlsx	A0A016SRZ7	Uncharacterized protein
Ancylostoma ceylanicum.xlsx	A0A016V3K2	Uncharacterized protein
Ancylostoma ceylanicum.xlsx	A0A016W7N7	Uncharacterized protein
Ancylostoma ceylanicum.xlsx	A0A016UI89	Uncharacterized protein
Ancylostoma ceylanicum.xlsx	A0A016WS77	Uncharacterized protein
Ancylostoma ceylanicum.xlsx	A0A016UHN2	Uncharacterized protein
Ancylostoma ceylanicum.xlsx	A0A016TCL6	Uncharacterized protein
Ancylostoma ceylanicum.xlsx	A0A016T8A6	Uncharacterized protein
Ancylostoma ceylanicum.xlsx	A0A016WA14	Uncharacterized protein
Ancylostoma ceylanicum.xlsx	A0A0D6MAD7	PAN domain protein
Ancylostoma ceylanicum.xlsx	A0A016VDI1	Uncharacterized protein
Ancylostoma ceylanicum.xlsx	A0A016T206	Uncharacterized protein
Ancylostoma ceylanicum.xlsx	A0A016V2S3	Uncharacterized protein
Ancylostoma ceylanicum.xlsx	A0A016WI79	Uncharacterized protein (Fragment)
Ancylostoma ceylanicum.xlsx	A0A016W8D8	Uncharacterized protein
Ancylostoma ceylanicum.xlsx	A0A0D6M851	Zona pellucida-like domain protein
Ancylostoma ceylanicum.xlsx	A0A016V2R6	Uncharacterized protein
Ancylostoma ceylanicum.xlsx	A0A016W998	Uncharacterized protein
Ancylostoma ceylanicum.xlsx	A0A016SR62	Uncharacterized protein
Ancylostoma ceylanicum.xlsx	A0A016V233	Uncharacterized protein
Ancylostoma ceylanicum.xlsx	A0A016WTI9	Uncharacterized protein
Ancylostoma ceylanicum.xlsx	A0A016UJN5	Uncharacterized protein
Ancylostoma ceylanicum.xlsx	A0A016V3J7	Uncharacterized protein
Ancylostoma ceylanicum.xlsx	A0A016TTS6	Uncharacterized protein
Ancylostoma ceylanicum.xlsx	A0A0D6LG45	PAN domain protein
Ancylostoma ceylanicum.xlsx	A0A016VDY5	Uncharacterized protein
Ancylostoma ceylanicum.xlsx	A0A016WNP3	Uncharacterized protein
Ancylostoma ceylanicum.xlsx	A0A016STB4	Uncharacterized protein
Ancylostoma ceylanicum.xlsx	A0A016VIC1	Uncharacterized protein
Ancylostoma ceylanicum.xlsx	A0A016V2R1	Uncharacterized protein
Ancylostoma ceylanicum.xlsx	A0A016SS83	Uncharacterized protein
Ancylostoma ceylanicum.xlsx	A0A016WSZ0	Uncharacterized protein
Ancylostoma ceylanicum.xlsx	A0A016V1H8	Uncharacterized protein
Ancylostoma ceylanicum.xlsx	A0A0D6M4L0	PAN domain protein
Ancylostoma ceylanicum.xlsx	A0A016TCJ1	Uncharacterized protein
Ancylostoma ceylanicum.xlsx	A0A016VFG3	Uncharacterized protein
Ancylostoma ceylanicum.xlsx	A0A016VEL5	Uncharacterized protein
Ancylostoma ceylanicum.xlsx	A0A016WGP1	Uncharacterized protein (Fragment)
Ancylostoma ceylanicum.xlsx	A0A016UG75	Uncharacterized protein
Ancylostoma ceylanicum.xlsx	A0A0D6LIH3	PAN domain protein (Fragment)
Ancylostoma ceylanicum.xlsx	A0A016TCI8	Uncharacterized protein
Ancylostoma ceylanicum.xlsx	A0A016VL99	Uncharacterized protein
Ancylostoma ceylanicum.xlsx	A0A016SU43	Uncharacterized protein
Ancylostoma ceylanicum.xlsx	A0A016SHA2	Uncharacterized protein
Ancylostoma ceylanicum.xlsx	A0A016TVN9	Uncharacterized protein
Ancylostoma ceylanicum.xlsx	A0A016WI62	Uncharacterized protein
Ancylostoma ceylanicum.xlsx	A0A016T0X6	Uncharacterized protein
Ancylostoma ceylanicum.xlsx	A0A016WQP5	Uncharacterized protein
Ancylostoma ceylanicum.xlsx	A0A016SU38	Uncharacterized protein
Ancylostoma ceylanicum.xlsx	A0A016VJ86	Uncharacterized protein
Ancylostoma ceylanicum.xlsx	A0A016SL82	Uncharacterized protein
Ancylostoma ceylanicum.xlsx	A0A016UGP0	Uncharacterized protein
Ancylostoma ceylanicum.xlsx	A0A016VA51	Uncharacterized protein
Ancylostoma ceylanicum.xlsx	A0A016WJ45	Uncharacterized protein
Ancylostoma ceylanicum.xlsx	A0A016WEZ6	Uncharacterized protein
Ancylostoma ceylanicum.xlsx	A0A016T7T4	Uncharacterized protein
Ancylostoma ceylanicum.xlsx	A0A016TXR8	Uncharacterized protein
Ancylostoma ceylanicum.xlsx	A0A0D6LZI8	PAN domain protein
Ancylostoma ceylanicum.xlsx	A0A0D6LVB3	PAN domain protein
Ancylostoma ceylanicum.xlsx	A0A016WN18	Uncharacterized protein
Ancylostoma ceylanicum.xlsx	A0A016WV69	Uncharacterized protein
Ancylostoma ceylanicum.xlsx	A0A016RVX3	Uncharacterized protein
Ancylostoma ceylanicum.xlsx	A0A0D6LXD0	PAN domain protein
Ancylostoma ceylanicum.xlsx	A0A016WHK9	Uncharacterized protein
Ancylostoma ceylanicum.xlsx	A0A016UHG4	Uncharacterized protein
Ancylostoma ceylanicum.xlsx	A0A016V2P8	Uncharacterized protein
Ancylostoma ceylanicum.xlsx	A0A0D6M3G6	PAN domain protein
Ancylostoma ceylanicum.xlsx	A0A016WUK9	Uncharacterized protein
Ancylostoma ceylanicum.xlsx	A0A0D6M3L0	PAN domain protein
Ancylostoma ceylanicum.xlsx	A0A0D6M584	Uncharacterized protein
Ancylostoma ceylanicum.xlsx	A0A016RVW0	Uncharacterized protein
Ancylostoma duodenale.xlsx	A0A0C2DVX2	PAN domain protein
Ancylostoma duodenale.xlsx	A0A0C2FMV1	PAN domain protein
Ancylostoma duodenale.xlsx	A0A0C2G7Y5	PAN domain protein
Ancylostoma duodenale.xlsx	A0A0C2CRJ1	PAN domain protein (Fragment)
Ancylostoma duodenale.xlsx	A0A0C2GDQ6	PAN domain protein
Ancylostoma duodenale.xlsx	A0A0C2H4Q3	PAN domain protein
Ancylostoma duodenale.xlsx	A0A0C2GLS5	PAN domain protein
Ancylostoma duodenale.xlsx	A0A0C2G2S8	PAN domain protein
Ancylostoma duodenale.xlsx	A0A0C2DFM8	PAN domain protein
Ancylostoma duodenale.xlsx	A0A0C2DQD8	PAN domain protein (Fragment)
Ancylostoma duodenale.xlsx	A0A0C2H0D7	Uncharacterized protein
Ancylostoma duodenale.xlsx	A0A0C2CKU6	PAN domain protein
Ancylostoma duodenale.xlsx	A0A0C2C4H3	PAN domain protein (Fragment)
Ancylostoma duodenale.xlsx	A0A0C2HCQ8	Uncharacterized protein
Ancylostoma duodenale.xlsx	A0A0C2BR75	PAN domain protein
Ancylostoma duodenale.xlsx	A0A0C2FCW8	PAN domain protein
Ancylostoma duodenale.xlsx	A0A0C2FEG0	PAN domain protein (Fragment)
Ancylostoma duodenale.xlsx	A0A0C2D4J6	PAN domain protein (Fragment)
Ancylostoma duodenale.xlsx	A0A0C2F8I9	PAN domain protein (Fragment)
Ancylostoma duodenale.xlsx	A0A0C2FGE8	PAN domain protein
Ancylostoma duodenale.xlsx	A0A0C2FP16	PAN domain protein
Ancylostoma duodenale.xlsx	A0A0C2GFH0	PAN domain protein (Fragment)
Ancylostoma duodenale.xlsx	A0A0C2G7Z8	PAN domain protein
Ancylostoma duodenale.xlsx	A0A0C2H638	PAN domain protein
Ancylostoma duodenale.xlsx	A0A0C2FGY3	PAN domain protein (Fragment)
Ancylostoma duodenale.xlsx	A0A0C2CYI0	PAN domain protein
Ancylostoma duodenale.xlsx	A0A0C2FI47	PAN domain protein
Ancylostoma duodenale.xlsx	A0A0C2F9X1	PAN domain protein (Fragment)
Ancylostoma duodenale.xlsx	A0A0C2GVY3	PAN domain protein
Ancylostoma duodenale.xlsx	A0A0C2DNE1	PAN domain protein
Angiostrongylus cantonensis.xlsx	A0A0K0DQK0	Uncharacterized protein
Angiostrongylus cantonensis.xlsx	A0A0K0CXV8	Uncharacterized protein
Angiostrongylus cantonensis.xlsx	A0A0K0DEV9	Uncharacterized protein
Angiostrongylus cantonensis.xlsx	A0A158PCD7	Uncharacterized protein
Angiostrongylus cantonensis.xlsx	A0A0K0D0D1	Uncharacterized protein
Angiostrongylus cantonensis.xlsx	A0A0K0D3I0	Uncharacterized protein
Angiostrongylus cantonensis.xlsx	A0A0K0CUG2	Uncharacterized protein
Angiostrongylus cantonensis.xlsx	A0A0K0DH19	Uncharacterized protein
Angiostrongylus cantonensis.xlsx	A0A0K0D5J4	Uncharacterized protein
Angiostrongylus cantonensis.xlsx	A0A0K0D1B4	Uncharacterized protein
Angiostrongylus cantonensis.xlsx	A0A0K0DJR6	Uncharacterized protein
Angiostrongylus cantonensis.xlsx	A0A0K0D008	Uncharacterized protein
Angiostrongylus cantonensis.xlsx	A0A158PB05	Uncharacterized protein
Angiostrongylus cantonensis.xlsx	A0A158P5X6	Uncharacterized protein
Angiostrongylus cantonensis.xlsx	A0A158P8Q5	Uncharacterized protein
Angiostrongylus cantonensis.xlsx	A0A158PAM2	Uncharacterized protein
Angiostrongylus cantonensis.xlsx	A0A0K0DL22	Uncharacterized protein
Angiostrongylus costaricensis.xlsx	A0A3P7JT81	Uncharacterized protein
Angiostrongylus costaricensis.xlsx	A0A158PIZ8	Uncharacterized protein
Angiostrongylus costaricensis.xlsx	A0A3P7HR75	Uncharacterized protein
Angiostrongylus costaricensis.xlsx	A0A158PEZ2	Uncharacterized protein
Angiostrongylus costaricensis.xlsx	A0A3P7J3A0	Uncharacterized protein
Angiostrongylus costaricensis.xlsx	A0A158PKV1	Uncharacterized protein
Angiostrongylus costaricensis.xlsx	A0A0R3PDF2	Uncharacterized protein
Angiostrongylus costaricensis.xlsx	A0A158PGM2	Uncharacterized protein
Angiostrongylus costaricensis.xlsx	A0A158PE13	Uncharacterized protein
Angiostrongylus costaricensis.xlsx	A0A158PFJ6	Uncharacterized protein
Angiostrongylus costaricensis.xlsx	A0A0R3PME5	Uncharacterized protein
Angiostrongylus costaricensis.xlsx	A0A0R3PZF2	Uncharacterized protein
Angiostrongylus costaricensis.xlsx	A0A0R3PL23	Uncharacterized protein
Angiostrongylus costaricensis.xlsx	A0A0R3PMU4	Uncharacterized protein
Angiostrongylus costaricensis.xlsx	A0A0R3PYM1	Uncharacterized protein
Angiostrongylus costaricensis.xlsx	A0A158PJ68	Uncharacterized protein
Angiostrongylus costaricensis.xlsx	A0A158PLM5	Uncharacterized protein
Angiostrongylus costaricensis.xlsx	A0A0R3PB90	Uncharacterized protein
Angiostrongylus costaricensis.xlsx	A0A0R3Q188	Uncharacterized protein
Angiostrongylus costaricensis.xlsx	A0A158PGG5	Uncharacterized protein
Angiostrongylus costaricensis.xlsx	A0A0R3Q0R2	Uncharacterized protein
Anguilla anguilla.xlsx	A0A0E9X3V9	Uncharacterized protein
Anguilla anguilla.xlsx	A0A0E9RJH8	Uncharacterized protein
Anisakis simplex.xlsx	A0A3P6NGQ5	Uncharacterized protein
Anisakis simplex.xlsx	A0A0M3JX10	Uncharacterized protein
Anisakis simplex.xlsx	A0A0M3K2F0	Uncharacterized protein
Anisakis simplex.xlsx	A0A3P6SFK2	Uncharacterized protein
Anisakis simplex.xlsx	A0A3P6RLJ8	Uncharacterized protein
Anisakis simplex.xlsx	A0A0M3JD59	Uncharacterized protein
Anisakis simplex.xlsx	A0A0M3KAT5	Uncharacterized protein
Anisakis simplex.xlsx	A0A0M3KD76	Uncharacterized protein
Anisakis simplex.xlsx	A0A3P6T6E9	Uncharacterized protein
Anisakis simplex.xlsx	A0A3P6RTW8	Uncharacterized protein
Anisakis simplex.xlsx	A0A0M3K8I9	Properdin (inferred by orthology to a human protein)
Anisakis simplex.xlsx	A0A0M3K2Z5	Uncharacterized protein
Anisakis simplex.xlsx	A0A0M3J4P1	Uncharacterized protein
Anisakis simplex.xlsx	A0A0M3J2X5	Uncharacterized protein
Anisakis simplex.xlsx	A0A0M3JVW0	Uncharacterized protein
Anisakis simplex.xlsx	A0A0M3J5I5	Uncharacterized protein
Anisakis simplex.xlsx	A0A0M3KA02	Uncharacterized protein
Anisakis simplex.xlsx	A0A0M3KCU0	Uncharacterized protein
Anisakis simplex.xlsx	A0A0M3JKG2	Uncharacterized protein
Anisakis simplex.xlsx	A0A0M3K200	Properdin (inferred by orthology to a human protein)
Anisakis simplex.xlsx	A0A0M3JKG6	Uncharacterized protein
Anisakis simplex.xlsx	A0A0M3K1Z4	Let-653 protein (inferred by orthology to a C. elegans protein)
Anisakis simplex.xlsx	A0A0M3KIH9	Uncharacterized protein
Anisakis simplex.xlsx	A0A0M3K2C6	Uncharacterized protein
Anisakis simplex.xlsx	A0A0M3JY76	Acrosin (inferred by orthology to a human protein)
Anisakis simplex.xlsx	A0A158PN22	Uncharacterized protein
Anisakis simplex.xlsx	A0A0M3K2T5	Uncharacterized protein
Anisakis simplex.xlsx	A0A0M3J493	Uncharacterized protein
Anolis carolinensis.xlsx	G1KNL2	Hepatocyte growth factor
Anolis carolinensis.xlsx	G1K9G8	Uncharacterized protein
Anolis carolinensis.xlsx	G1KBV2	Plasminogen
Anolis carolinensis.xlsx	G1KIB0	Uncharacterized protein
Anolis carolinensis.xlsx	R4GD12	Hepatocyte growth factor
Anopheles albimanus.xlsx	A0A182F6L9	Uncharacterized protein
Anopheles albimanus.xlsx	A0A182F5Z9	Uncharacterized protein
Anopheles albimanus.xlsx	A0A182F6L8	Uncharacterized protein
Anopheles albimanus.xlsx	A0A182FRE6	Uncharacterized protein
Anopheles albimanus.xlsx	A0A182F6M0	Uncharacterized protein
Anopheles albimanus.xlsx	A0A182F5Z8	Uncharacterized protein
Anopheles albimanus.xlsx	A0A182FDG2	Uncharacterized protein
Anopheles arabiensis.xlsx	A0A182HU77	Uncharacterized protein
Anopheles arabiensis.xlsx	B2G0D9	ENSANGG00000015172 protein (Fragment)
Anopheles arabiensis.xlsx	B2G0D5	ENSANGG00000015172 protein (Fragment)
Anopheles arabiensis.xlsx	A0A182HTF9	Uncharacterized protein
Anopheles arabiensis.xlsx	B2G0D4	ENSANGG00000015172 protein (Fragment)
Anopheles arabiensis.xlsx	A0A182HTG0	Uncharacterized protein
Anopheles arabiensis.xlsx	B2G0D3	ENSANGG00000015172 protein (Fragment)
Anopheles arabiensis.xlsx	A0A182I7L3	Uncharacterized protein
Anopheles arabiensis.xlsx	A0A2C9GRZ8	Uncharacterized protein
Anopheles arabiensis.xlsx	A0A2C9GRP2	Uncharacterized protein
Anopheles arabiensis.xlsx	A0A182I7L4	Uncharacterized protein
Anopheles arabiensis.xlsx	A0A182HTF8	Uncharacterized protein
Anopheles atroparvus.xlsx	A0A182IT52	Uncharacterized protein
Anopheles atroparvus.xlsx	A0A182ITQ2	Uncharacterized protein
Anopheles atroparvus.xlsx	A0A182JLI3	Uncharacterized protein
Anopheles atroparvus.xlsx	A0A182ISL2	Uncharacterized protein
Anopheles atroparvus.xlsx	A0A182J7H9	Uncharacterized protein
Anopheles braziliensis.xlsx	A0A2M3Z8D8	Uncharacterized protein (Fragment)
Anopheles christyi.xlsx	A0A182JNP2	Uncharacterized protein
Anopheles christyi.xlsx	A0A182KB58	Uncharacterized protein
Anopheles christyi.xlsx	A0A182JQG9	Uncharacterized protein
Anopheles christyi.xlsx	A0A182KEB4	Uncharacterized protein
Anopheles christyi.xlsx	A0A182KAY0	Uncharacterized protein
Anopheles christyi.xlsx	A0A182JNP1	Uncharacterized protein
Anopheles coluzzii.xlsx	A0A182LFU3	Uncharacterized protein
Anopheles coluzzii.xlsx	A0A182LFM7	Uncharacterized protein
Anopheles coluzzii.xlsx	A0A182KQB0	Uncharacterized protein
Anopheles coluzzii.xlsx	A0A182LMG3	Uncharacterized protein
Anopheles coluzzii.xlsx	A0A182LFM6	Uncharacterized protein
Anopheles culicifacies.xlsx	A0A182M3D4	Uncharacterized protein
Anopheles culicifacies.xlsx	A0A182MI18	Uncharacterized protein
Anopheles culicifacies.xlsx	A0A182MAX7	Uncharacterized protein
Anopheles culicifacies.xlsx	A0A182M333	Uncharacterized protein
Anopheles culicifacies.xlsx	A0A182M9X2	Uncharacterized protein
Anopheles culicifacies.xlsx	A0A182LRC3	Uncharacterized protein
Anopheles darlingi.xlsx	W5J6L5	Trynity
Anopheles darlingi.xlsx	W5J5H0	Uncharacterized protein
Anopheles darlingi.xlsx	W5JK04	No-mechanoreceptor potential a
Anopheles darlingi.xlsx	W5JQZ0	Neyo
Anopheles dirus.xlsx	A0A182NGA9	Uncharacterized protein
Anopheles dirus.xlsx	A0A2Y9D1G5	Uncharacterized protein
Anopheles dirus.xlsx	A0A182NBM5	Uncharacterized protein
Anopheles dirus.xlsx	A0A182NBM6	Uncharacterized protein
Anopheles dirus.xlsx	A0A2Y9D1N7	Uncharacterized protein
Anopheles dirus.xlsx	A0A182N642	Uncharacterized protein
Anopheles dirus.xlsx	A0A182NGA8	Uncharacterized protein
Anopheles dirus.xlsx	A0A182NGA7	Uncharacterized protein
Anopheles epiroticus.xlsx	A0A182P472	Uncharacterized protein
Anopheles epiroticus.xlsx	A0A182PEK4	Uncharacterized protein
Anopheles epiroticus.xlsx	A0A182NZH6	Uncharacterized protein
Anopheles epiroticus.xlsx	A0A182NZH5	Uncharacterized protein
Anopheles epiroticus.xlsx	A0A182PEK5	Uncharacterized protein
Anopheles epiroticus.xlsx	A0A182PEK6	Uncharacterized protein
Anopheles epiroticus.xlsx	A0A182P5T7	Uncharacterized protein
Anopheles farauti.xlsx	A0A182QEI7	Uncharacterized protein
Anopheles farauti.xlsx	A0A182QKG0	Uncharacterized protein
Anopheles farauti.xlsx	A0A182QSK0	Uncharacterized protein
Anopheles farauti.xlsx	A0A182QWD4	Uncharacterized protein
Anopheles farauti.xlsx	A0A182QWK0	Uncharacterized protein
Anopheles farauti.xlsx	A0A182Q5P2	Uncharacterized protein
Anopheles funestus.xlsx	A0A182RNR5	Uncharacterized protein
Anopheles funestus.xlsx	A0A182RHD6	Uncharacterized protein
Anopheles funestus.xlsx	A0A182RF54	Uncharacterized protein
Anopheles funestus.xlsx	A0A182R769	Uncharacterized protein
Anopheles funestus.xlsx	A0A182RHD7	Uncharacterized protein
Anopheles funestus.xlsx	A0A182R770	Uncharacterized protein
Anopheles funestus.xlsx	A0A182R771	Uncharacterized protein
Anopheles gambiae.xlsx	Q7PTF3	AGAP007100-PA
Anopheles gambiae.xlsx	B2G0E1	ENSANGG00000015172 protein (Fragment)
Anopheles gambiae.xlsx	Q7QBU4	AGAP002316-PA
Anopheles gambiae.xlsx	Q7QD96	AGAP003012-PA
Anopheles gambiae.xlsx	Q7PWD7	AGAP009003-PA (Fragment)
Anopheles gambiae.xlsx	A0A1S4H0L9	Uncharacterized protein
Anopheles gambiae.xlsx	A0A1S4GZU1	Uncharacterized protein
Anopheles gambiae.xlsx	B2G0F5	ENSANGG00000015172 protein (Fragment)
Anopheles gambiae.xlsx	B2G0E5	ENSANGG00000015172 protein (Fragment)
Anopheles maculatus.xlsx	A0A182T9U0	Uncharacterized protein
Anopheles maculatus.xlsx	A0A182SV91	Uncharacterized protein
Anopheles maculatus.xlsx	A0A182SSP0	Uncharacterized protein
Anopheles maculatus.xlsx	A0A182SAF1	Uncharacterized protein
Anopheles maculatus.xlsx	A0A182T826	Uncharacterized protein
Anopheles maculatus.xlsx	A0A182T015	Uncharacterized protein
Anopheles melas.xlsx	A0A182TPY7	Uncharacterized protein
Anopheles melas.xlsx	A0A182TF95	Uncharacterized protein
Anopheles melas.xlsx	A0A182UCD3	Uncharacterized protein
Anopheles melas.xlsx	A0A182TQP9	Uncharacterized protein
Anopheles melas.xlsx	A0A182TPR8	Uncharacterized protein
Anopheles melas.xlsx	A0A182UC50	Uncharacterized protein
Anopheles merus.xlsx	A0A182VE60	Uncharacterized protein
Anopheles merus.xlsx	A0A182VK07	Uncharacterized protein
Anopheles merus.xlsx	A0A2C9H5R2	Uncharacterized protein
Anopheles merus.xlsx	A0A182V7G1	Uncharacterized protein
Anopheles minimus.xlsx	A0A182WGE9	Uncharacterized protein
Anopheles minimus.xlsx	A0A182WLF8	Uncharacterized protein
Anopheles minimus.xlsx	A0A182W062	Uncharacterized protein
Anopheles minimus.xlsx	A0A182W2N8	Uncharacterized protein
Anopheles minimus.xlsx	A0A182WGF0	Uncharacterized protein
Anopheles minimus.xlsx	A0A182W2N6	Uncharacterized protein
Anopheles minimus.xlsx	A0A182W2N7	Uncharacterized protein
Anopheles quadriannulatus.xlsx	A0A182WWW6	Uncharacterized protein
Anopheles quadriannulatus.xlsx	A0A182WXP9	Uncharacterized protein
Anopheles quadriannulatus.xlsx	A0A182XM10	Uncharacterized protein
Anopheles quadriannulatus.xlsx	A0A182XM08	Uncharacterized protein
Anopheles quadriannulatus.xlsx	A0A182WXQ0	Uncharacterized protein
Anopheles quadriannulatus.xlsx	A0A182XM09	Uncharacterized protein
Anopheles quadriannulatus.xlsx	A0A182WRJ9	Uncharacterized protein
Anopheles sinensis.xlsx	A0A084VR87	AGAP002316-PA-like protein
Anopheles sinensis.xlsx	A0A084VZ46	AGAP007100-PA-like protein
Anopheles sinensis.xlsx	A0A084W3V7	Uncharacterized protein
Anopheles sinensis.xlsx	A0A084W3V8	AGAP009003-PA-like protein
Anopheles stephensi.xlsx	A0A182XVF9	Uncharacterized protein
Anopheles stephensi.xlsx	A0A182Y0J9	Uncharacterized protein
Anopheles stephensi.xlsx	A0A182Y0K0	Uncharacterized protein
Anopheles stephensi.xlsx	A0A182Y4A5	Uncharacterized protein
Anopheles stephensi.xlsx	A0A182YEI6	Uncharacterized protein
Anopheles stephensi.xlsx	A0A182XVG0	Uncharacterized protein
Antarctobacter heliothermus.xlsx	A0A222E9G5	Uncharacterized protein
Antarctobacter heliothermus.xlsx	A0A239JZP1	Uncharacterized protein
Antarctobacter heliothermus.xlsx	A0A239G1U7	PAN domain-containing protein
Antarctobacter heliothermus.xlsx	A0A222E1N3	Putative lipoprotein YfhM
Antarctobacter heliothermus.xlsx	A0A222E9D9	PAN domain protein
Anthurium amnicola.xlsx	A0A1D1YV81	Receptor-like serine/threonine-protein kinase SD1-8 (Fragment)
Anthurium amnicola.xlsx	A0A1D1YNY0	Receptor-like serine/threonine-protein kinase SD1-8 (Fragment)
Anthurium amnicola.xlsx	A0A1D1Z1M7	Receptor-like serine/threonine-protein kinase SD1-8
Anthurium amnicola.xlsx	A0A1D1ZCW2	PAN domain-containing protein At5g03700 (Fragment)
Anthurium amnicola.xlsx	A0A1D1XWH9	G-type lectin S-receptor-like serine/threonine-protein kinase At2g19130
Anthurium amnicola.xlsx	A0A1D1XFS1	Receptor-like serine/threonine-protein kinase SD1-8 (Fragment)
Anthurium amnicola.xlsx	A0A1D1ZCH5	Receptor-like serine/threonine-protein kinase SD1-8 (Fragment)
Anthurium amnicola.xlsx	A0A1D1YQR8	G-type lectin S-receptor-like serine/threonine-protein kinase RLK1 (Fragment)
Anthurium amnicola.xlsx	A0A1D1Y9Q8	Receptor-like serine/threonine-protein kinase SD1-8 (Fragment)
Anthurium amnicola.xlsx	A0A1D1Y7P0	G-type lectin S-receptor-like serine/threonine-protein kinase At1g34300
Anthurium amnicola.xlsx	A0A1D1YD96	G-type lectin S-receptor-like serine/threonine-protein kinase At5g35370 (Fragment)
Anthurium amnicola.xlsx	A0A1D1YYX4	Receptor-like serine/threonine-protein kinase SD1-8 (Fragment)
Anthurium amnicola.xlsx	A0A1D1YCC3	G-type lectin S-receptor-like serine/threonine-protein kinase RKS1 (Fragment)
Anthurium amnicola.xlsx	A0A1D1Z0E3	Receptor-like serine/threonine-protein kinase SD1-8 (Fragment)
Anthurium amnicola.xlsx	A0A1D1Z3R3	G-type lectin S-receptor-like serine/threonine-protein kinase SD2-5 (Fragment)
Anthurium amnicola.xlsx	A0A1D1YIR8	Receptor-like serine/threonine-protein kinase SD1-8 (Fragment)
Anthurium amnicola.xlsx	A0A1D1YXD0	G-type lectin S-receptor-like serine/threonine-protein kinase B120 (Fragment)
Anthurium amnicola.xlsx	A0A1D1ZLQ1	Receptor-like serine/threonine-protein kinase SD1-8 (Fragment)
Anthurium amnicola.xlsx	A0A1D1Y6E9	Receptor-like serine/threonine-protein kinase SD1-6 (Fragment)
Anthurium amnicola.xlsx	A0A1D1XRS7	G-type lectin S-receptor-like serine/threonine-protein kinase RKS1 (Fragment)
Anthurium amnicola.xlsx	A0A1D1XD27	Receptor-like serine/threonine-protein kinase SD1-8 (Fragment)
Anthurium amnicola.xlsx	A0A1D1ZCJ4	G-type lectin S-receptor-like serine/threonine-protein kinase RKS1 (Fragment)
Anthurium amnicola.xlsx	A0A1D1XNX6	Receptor-like serine/threonine-protein kinase SD1-6 (Fragment)
Anthurium amnicola.xlsx	A0A1D1ZGK0	G-type lectin S-receptor-like serine/threonine-protein kinase SD1-29
Anthurium amnicola.xlsx	A0A1D1YPM1	Receptor-like serine/threonine-protein kinase SD1-8 (Fragment)
Anthurium amnicola.xlsx	A0A1D1XWC5	G-type lectin S-receptor-like serine/threonine-protein kinase RKS1 (Fragment)
Anthurium amnicola.xlsx	A0A1D1YK26	Receptor-like serine/threonine-protein kinase SD1-8 (Fragment)
Anthurium amnicola.xlsx	A0A1D1XXZ3	G-type lectin S-receptor-like serine/threonine-protein kinase At2g19130 (Fragment)
Anthurium amnicola.xlsx	A0A1D1YPA4	G-type lectin S-receptor-like serine/threonine-protein kinase B120 (Fragment)
Anthurium amnicola.xlsx	A0A1D1Y8U2	G-type lectin S-receptor-like serine/threonine-protein kinase At1g34300
Anthurium amnicola.xlsx	A0A1D1XS70	G-type lectin S-receptor-like serine/threonine-protein kinase SD2-2 (Fragment)
Anthurium amnicola.xlsx	A0A1D1ZHQ4	G-type lectin S-receptor-like serine/threonine-protein kinase At2g19130 (Fragment)
Anthurium amnicola.xlsx	A0A1D1ZBF3	G-type lectin S-receptor-like serine/threonine-protein kinase At2g19130
Anthurium amnicola.xlsx	A0A1D1YFK6	G-type lectin S-receptor-like serine/threonine-protein kinase SD1-13 (Fragment)
Anthurium amnicola.xlsx	A0A1D1Y7K5	G-type lectin S-receptor-like serine/threonine-protein kinase At2g19130 (Fragment)
Anthurium amnicola.xlsx	A0A1D1YYY6	G-type lectin S-receptor-like serine/threonine-protein kinase At2g19130 (Fragment)
Anthurium amnicola.xlsx	A0A1D1YYC2	Receptor-like serine/threonine-protein kinase SD1-8 (Fragment)
Anthurium amnicola.xlsx	A0A1D1Z4A8	G-type lectin S-receptor-like serine/threonine-protein kinase SD3-1
Anthurium amnicola.xlsx	A0A1D1XX47	G-type lectin S-receptor-like serine/threonine-protein kinase At2g19130 (Fragment)
Anthurium amnicola.xlsx	A0A1D1YX08	G-type lectin S-receptor-like serine/threonine-protein kinase At2g19130
Anthurium amnicola.xlsx	A0A1D1YFZ2	G-type lectin S-receptor-like serine/threonine-protein kinase SD1-13 (Fragment)
Anthurium amnicola.xlsx	A0A1D1ZJN6	Receptor-like serine/threonine-protein kinase SD1-8 (Fragment)
Anthurium amnicola.xlsx	A0A1D1XYK2	S-locus-specific glycoprotein S6 (Fragment)
Anthurium amnicola.xlsx	A0A1D1ZM53	Receptor-like serine/threonine-protein kinase SD1-8 (Fragment)
Anthurium amnicola.xlsx	A0A1D1ZFV4	G-type lectin S-receptor-like serine/threonine-protein kinase At2g19130 (Fragment)
Anthurium amnicola.xlsx	A0A1D1YAP6	Receptor-like serine/threonine-protein kinase SD1-8 (Fragment)
Anthurium amnicola.xlsx	A0A1D1Y229	G-type lectin S-receptor-like serine/threonine-protein kinase B120 (Fragment)
Anthurium amnicola.xlsx	A0A1D1XT90	G-type lectin S-receptor-like serine/threonine-protein kinase SD3-1
Antrostomus carolinensis.xlsx	A0A094NGJ6	Plasminogen (Fragment)
Antrostomus carolinensis.xlsx	A0A094L822	Plasminogen (Fragment)
Antrostomus carolinensis.xlsx	A0A094K4U5	Hepatocyte growth factor (Fragment)
Aotus nancymaae.xlsx	A0A2K5DLN0	Uncharacterized protein
Aotus nancymaae.xlsx	A0A2K5CCL7	Uncharacterized protein
Aotus nancymaae.xlsx	A0A2K5DLM5	Hepatocyte growth factor
Aotus nancymaae.xlsx	A0A2K5DWJ7	Plasminogen
Aotus nancymaae.xlsx	A0A2K5DLU9	Uncharacterized protein
Aotus nancymaae.xlsx	A0A2K5D8Z0	Uncharacterized protein
Aotus nancymaae.xlsx	A0A2K5D8Y5	Uncharacterized protein
Aotus nancymaae.xlsx	A0A2K5D923	Uncharacterized protein
Apaloderma vittatum.xlsx	A0A091N7G4	Hepatocyte growth factor (Fragment)
Aphanomyces astaci.xlsx	A0A397C4L9	Uncharacterized protein
Aphanomyces astaci.xlsx	A0A3R8DBH7	Uncharacterized protein
Aphanomyces astaci.xlsx	A0A3R6Z9I5	Uncharacterized protein
Aphanomyces astaci.xlsx	A0A3R6ZA35	Uncharacterized protein
Aphanomyces astaci.xlsx	A0A397EGH5	Uncharacterized protein
Aphanomyces astaci.xlsx	A0A418CK86	Uncharacterized protein
Aphanomyces astaci.xlsx	W4H175	Uncharacterized protein
Aphanomyces astaci.xlsx	W4FC62	Uncharacterized protein (Fragment)
Aphanomyces astaci.xlsx	A0A3R7YB83	Uncharacterized protein
Aphanomyces astaci.xlsx	A0A397C6I0	Uncharacterized protein
Aphanomyces astaci.xlsx	W4H5C6	Uncharacterized protein
Aphanomyces astaci.xlsx	W4G226	Uncharacterized protein
Aphanomyces astaci.xlsx	A0A3R6Y2Z4	Uncharacterized protein (Fragment)
Aphanomyces astaci.xlsx	A0A397D222	Uncharacterized protein
Aphanomyces astaci.xlsx	A0A3L6VV49	Uncharacterized protein
Aphanomyces astaci.xlsx	A0A3L6UWB2	Uncharacterized protein (Fragment)
Aphanomyces astaci.xlsx	A0A397DZ46	Uncharacterized protein
Aphanomyces astaci.xlsx	A0A3R7Y206	Uncharacterized protein
Aphanomyces astaci.xlsx	W4G2B7	Uncharacterized protein
Aphanomyces astaci.xlsx	A0A397EC98	Uncharacterized protein
Aphanomyces astaci.xlsx	A0A396ZRW0	Uncharacterized protein (Fragment)
Aphanomyces astaci.xlsx	A0A397CJH5	Uncharacterized protein
Aphanomyces astaci.xlsx	A0A397D947	Uncharacterized protein
Aphanomyces astaci.xlsx	W4F959	Uncharacterized protein
Aphanomyces astaci.xlsx	A0A3R7B8C5	Uncharacterized protein
Aphanomyces astaci.xlsx	W4G4H3	Uncharacterized protein (Fragment)
Aphanomyces astaci.xlsx	A0A3L6V4T6	Uncharacterized protein (Fragment)
Aphanomyces astaci.xlsx	A0A3R6XZD2	Uncharacterized protein (Fragment)
Aphanomyces astaci.xlsx	A0A397EMC9	Uncharacterized protein
Aphanomyces astaci.xlsx	A0A3L6VXF2	Uncharacterized protein
Aphanomyces astaci.xlsx	A0A3L6VVV3	Uncharacterized protein (Fragment)
Aphanomyces astaci.xlsx	A0A397FE69	Uncharacterized protein (Fragment)
Aphanomyces astaci.xlsx	A0A397ER22	Uncharacterized protein
Aphanomyces astaci.xlsx	A0A3R6ZU09	Uncharacterized protein
Aphanomyces astaci.xlsx	W4GPE9	Uncharacterized protein
Aphanomyces astaci.xlsx	A0A3R6Y1Q0	Uncharacterized protein
Aphanomyces astaci.xlsx	A0A397DAZ4	Uncharacterized protein
Aphanomyces astaci.xlsx	A0A397FMV1	Uncharacterized protein
Aphanomyces astaci.xlsx	A0A418C2V2	Uncharacterized protein
Aphanomyces astaci.xlsx	W4G2D3	Uncharacterized protein
Aphanomyces astaci.xlsx	A0A425D7X0	Uncharacterized protein
Aphanomyces astaci.xlsx	A0A3R7BUC6	Uncharacterized protein
Aphanomyces astaci.xlsx	W4G048	Uncharacterized protein
Aphanomyces astaci.xlsx	A0A418DV78	Uncharacterized protein
Aphanomyces astaci.xlsx	A0A418FR37	Uncharacterized protein
Aphanomyces astaci.xlsx	W4H736	Uncharacterized protein
Aphanomyces astaci.xlsx	A0A397DY85	Uncharacterized protein
Aphanomyces astaci.xlsx	A0A3R6Z315	Uncharacterized protein
Aphanomyces astaci.xlsx	A0A418EI16	Uncharacterized protein
Aphanomyces astaci.xlsx	A0A397BNB4	Uncharacterized protein
Aphanomyces astaci.xlsx	A0A396ZQC4	Uncharacterized protein
Aphanomyces astaci.xlsx	A0A3R7BMT9	Uncharacterized protein
Aphanomyces astaci.xlsx	A0A397EYS8	Uncharacterized protein
Aphanomyces astaci.xlsx	A0A396ZVZ8	Uncharacterized protein
Aphanomyces astaci.xlsx	A0A397ELC4	Uncharacterized protein
Aphanomyces astaci.xlsx	A0A418FSX8	Uncharacterized protein (Fragment)
Aphanomyces astaci.xlsx	A0A418BVT6	Uncharacterized protein
Aphanomyces astaci.xlsx	A0A3R7ABK1	Uncharacterized protein
Aphanomyces astaci.xlsx	A0A3R7DKS6	Uncharacterized protein (Fragment)
Aphanomyces astaci.xlsx	W4H234	Uncharacterized protein
Aphanomyces astaci.xlsx	A0A397B129	Uncharacterized protein
Aphanomyces astaci.xlsx	A0A425CKN8	Uncharacterized protein
Aphanomyces astaci.xlsx	A0A418DLV8	Uncharacterized protein
Aphanomyces astaci.xlsx	A0A418E0M0	Uncharacterized protein
Aphanomyces astaci.xlsx	W4G2I9	Uncharacterized protein
Aphanomyces astaci.xlsx	W4FM40	Uncharacterized protein
Aphanomyces astaci.xlsx	A0A3L6VNC7	Uncharacterized protein
Aphanomyces astaci.xlsx	A0A418EMF9	Uncharacterized protein
Aphanomyces astaci.xlsx	W4FJ95	Uncharacterized protein
Aphanomyces astaci.xlsx	A0A3L6UZY8	Uncharacterized protein (Fragment)
Aphanomyces astaci.xlsx	A0A418BS39	Uncharacterized protein
Aphanomyces astaci.xlsx	A0A3R6Y6L2	Uncharacterized protein
Aphanomyces astaci.xlsx	W4FBD4	Uncharacterized protein
Aphanomyces astaci.xlsx	A0A397BC55	Uncharacterized protein
Aphanomyces astaci.xlsx	A0A3R6Z9Q1	Uncharacterized protein
Aphanomyces astaci.xlsx	W4FAU3	Uncharacterized protein
Aphanomyces astaci.xlsx	A0A396ZUR5	Uncharacterized protein (Fragment)
Aphanomyces astaci.xlsx	A0A3R7B511	Uncharacterized protein (Fragment)
Aphanomyces astaci.xlsx	A0A397CHM2	Uncharacterized protein (Fragment)
Aphanomyces astaci.xlsx	W4FIU7	Uncharacterized protein
Aphanomyces astaci.xlsx	A0A397AJZ3	Uncharacterized protein (Fragment)
Aphanomyces astaci.xlsx	W4FDQ7	Uncharacterized protein
Aphanomyces astaci.xlsx	A0A3L6V775	Uncharacterized protein
Aphanomyces astaci.xlsx	A0A397BDL6	Uncharacterized protein (Fragment)
Aphanomyces astaci.xlsx	A0A3R7AC59	Uncharacterized protein (Fragment)
Aphanomyces astaci.xlsx	A0A397A4C7	Uncharacterized protein
Aphanomyces astaci.xlsx	A0A3R8CZN9	Uncharacterized protein (Fragment)
Aphanomyces astaci.xlsx	W4FZU6	Uncharacterized protein
Aphanomyces astaci.xlsx	W4G6A2	Uncharacterized protein
Aphanomyces astaci.xlsx	W4FEN0	Uncharacterized protein
Aphanomyces astaci.xlsx	A0A3L6VU69	Uncharacterized protein (Fragment)
Aphanomyces astaci.xlsx	A0A3L6VUC0	Uncharacterized protein (Fragment)
Aphanomyces astaci.xlsx	A0A3R8D3V5	Uncharacterized protein
Aphanomyces astaci.xlsx	A0A397DNW1	Uncharacterized protein
Aphanomyces astaci.xlsx	A0A397E6J1	Uncharacterized protein (Fragment)
Aphanomyces astaci.xlsx	A0A3R7AVF3	Uncharacterized protein
Aphanomyces astaci.xlsx	A0A397CYV4	Uncharacterized protein (Fragment)
Aphanomyces astaci.xlsx	A0A3R6WWC2	Uncharacterized protein
Aphanomyces astaci.xlsx	A0A397EBU1	Uncharacterized protein
Aphanomyces astaci.xlsx	A0A397C7D3	Uncharacterized protein
Aphanomyces astaci.xlsx	W4GYA7	Uncharacterized protein
Aphanomyces astaci.xlsx	A0A3L6VPA3	Uncharacterized protein (Fragment)
Aphanomyces astaci.xlsx	A0A3R7CXJ7	Uncharacterized protein
Aphanomyces astaci.xlsx	A0A397DAQ9	Uncharacterized protein
Aphanomyces astaci.xlsx	A0A397B2Z6	Uncharacterized protein
Aphanomyces astaci.xlsx	A0A397C063	Uncharacterized protein (Fragment)
Aphanomyces astaci.xlsx	A0A397EVE7	Uncharacterized protein
Aphanomyces astaci.xlsx	A0A397E7V6	Uncharacterized protein (Fragment)
Aphanomyces astaci.xlsx	A0A397E2F2	Uncharacterized protein
Aphanomyces astaci.xlsx	W4GZF9	Uncharacterized protein
Aphanomyces astaci.xlsx	A0A397EAD8	Uncharacterized protein (Fragment)
Aphanomyces astaci.xlsx	A0A397AMN7	Uncharacterized protein
Aphanomyces astaci.xlsx	A0A397FFG6	Uncharacterized protein
Aphanomyces astaci.xlsx	A0A3R7WJU8	Uncharacterized protein
Aphanomyces astaci.xlsx	A0A397BRS4	Uncharacterized protein
Aphanomyces astaci.xlsx	A0A397CFN8	Uncharacterized protein
Aphanomyces astaci.xlsx	A0A397ATR5	Uncharacterized protein
Aphanomyces astaci.xlsx	A0A397BCR8	Uncharacterized protein
Aphanomyces astaci.xlsx	A0A3L6VBL8	Uncharacterized protein
Aphanomyces astaci.xlsx	A0A397DIQ3	Uncharacterized protein (Fragment)
Aphanomyces astaci.xlsx	A0A397CN17	Uncharacterized protein (Fragment)
Aphanomyces astaci.xlsx	A0A3R6WP37	Uncharacterized protein
Aphanomyces astaci.xlsx	A0A397D709	Uncharacterized protein (Fragment)
Aphanomyces astaci.xlsx	A0A397FYU7	Uncharacterized protein (Fragment)
Aphanomyces astaci.xlsx	A0A3R7C4F4	Uncharacterized protein (Fragment)
Aphanomyces astaci.xlsx	W4GZ73	Uncharacterized protein
Aphanomyces astaci.xlsx	W4H0H9	Uncharacterized protein
Aphanomyces astaci.xlsx	A0A397G0U1	Uncharacterized protein
Aphanomyces astaci.xlsx	A0A3L6VNX6	Uncharacterized protein (Fragment)
Aphanomyces astaci.xlsx	A0A396ZPP3	Uncharacterized protein
Aphanomyces astaci.xlsx	W4FES1	Uncharacterized protein
Aphanomyces astaci.xlsx	A0A418D021	Uncharacterized protein
Aphanomyces astaci.xlsx	A0A418FQK5	Uncharacterized protein
Aphanomyces astaci.xlsx	A0A397CWE3	Uncharacterized protein
Aphanomyces astaci.xlsx	A0A3R6XQ00	Uncharacterized protein
Aphanomyces astaci.xlsx	A0A418F500	Uncharacterized protein
Aphanomyces astaci.xlsx	A0A3R7E8Z5	Uncharacterized protein
Aphanomyces astaci.xlsx	A0A3R6XAD8	Uncharacterized protein
Aphanomyces astaci.xlsx	A0A3R7EK41	Uncharacterized protein
Aphanomyces astaci.xlsx	A0A3R7AZA1	Uncharacterized protein
Aphanomyces astaci.xlsx	A0A397EH51	Uncharacterized protein
Aphanomyces astaci.xlsx	W4GXF5	Uncharacterized protein
Aphanomyces astaci.xlsx	A0A3R6Y8H5	Uncharacterized protein
Aphanomyces astaci.xlsx	A0A3R6ZZZ6	Uncharacterized protein (Fragment)
Aphanomyces astaci.xlsx	W4GZE8	Uncharacterized protein
Aphanomyces astaci.xlsx	A0A397DGM4	Uncharacterized protein
Aphanomyces astaci.xlsx	A0A3R7BA06	Uncharacterized protein
Aphanomyces astaci.xlsx	A0A397FI29	Uncharacterized protein
Aphanomyces astaci.xlsx	A0A3R7F475	Uncharacterized protein
Aphanomyces astaci.xlsx	W4FYV5	Uncharacterized protein
Aphanomyces astaci.xlsx	A0A397FE42	Uncharacterized protein
Aphanomyces astaci.xlsx	W4GBI6	Uncharacterized protein
Aphanomyces astaci.xlsx	A0A397BA52	Uncharacterized protein
Aphanomyces astaci.xlsx	A0A3L6VUC9	Uncharacterized protein
Aphanomyces astaci.xlsx	A0A3R6WPT4	Uncharacterized protein
Aphanomyces astaci.xlsx	A0A397BC03	Uncharacterized protein
Aphanomyces astaci.xlsx	A0A397D6D7	Uncharacterized protein
Aphanomyces astaci.xlsx	A0A397BR53	Uncharacterized protein
Aphanomyces astaci.xlsx	A0A397FF82	Uncharacterized protein
Aphanomyces astaci.xlsx	W4FKP1	Uncharacterized protein
Aphanomyces astaci.xlsx	A0A396ZTJ8	Uncharacterized protein
Aphanomyces astaci.xlsx	A0A397ASG3	Uncharacterized protein
Aphanomyces astaci.xlsx	A0A418FQ73	Uncharacterized protein
Aphanomyces astaci.xlsx	W4FWW2	Uncharacterized protein
Aphanomyces astaci.xlsx	A0A418CSY7	Uncharacterized protein (Fragment)
Aphanomyces astaci.xlsx	A0A418FU02	Uncharacterized protein
Aphanomyces astaci.xlsx	A0A397CX05	Uncharacterized protein
Aphanomyces astaci.xlsx	A0A418CAJ3	Uncharacterized protein
Aphanomyces astaci.xlsx	A0A3R6XZB8	Uncharacterized protein
Aphanomyces astaci.xlsx	A0A397EM03	Uncharacterized protein (Fragment)
Aphanomyces astaci.xlsx	W4FWJ0	Uncharacterized protein
Aphanomyces astaci.xlsx	A0A425DPY9	Uncharacterized protein (Fragment)
Aphanomyces astaci.xlsx	A0A418DX93	Uncharacterized protein
Aphanomyces astaci.xlsx	A0A397DI86	Uncharacterized protein
Aphanomyces astaci.xlsx	A0A3R7AM78	Uncharacterized protein (Fragment)
Aphanomyces astaci.xlsx	A0A418CFB1	Uncharacterized protein (Fragment)
Aphanomyces astaci.xlsx	A0A3R6ZM03	Uncharacterized protein
Aphanomyces astaci.xlsx	A0A397D336	Uncharacterized protein
Aphanomyces astaci.xlsx	A0A397D2R9	Uncharacterized protein
Aphanomyces astaci.xlsx	A0A397C5U1	Uncharacterized protein
Aphanomyces astaci.xlsx	A0A3R6ZVR7	Uncharacterized protein
Aphanomyces astaci.xlsx	A0A3R7WGA7	Uncharacterized protein
Aphanomyces astaci.xlsx	A0A397C1U3	Uncharacterized protein
Aphanomyces astaci.xlsx	A0A418BP49	Uncharacterized protein (Fragment)
Aphanomyces astaci.xlsx	A0A397EL04	Uncharacterized protein (Fragment)
Aphanomyces astaci.xlsx	A0A418DXN6	Uncharacterized protein
Aphanomyces astaci.xlsx	A0A397B3A6	Uncharacterized protein
Aphanomyces astaci.xlsx	A0A3R6Y8I4	Uncharacterized protein
Aphanomyces astaci.xlsx	A0A3R7WIS6	Uncharacterized protein
Aphanomyces astaci.xlsx	A0A418E5K5	Uncharacterized protein
Aphanomyces astaci.xlsx	W4FMA4	Uncharacterized protein
Aphanomyces astaci.xlsx	A0A425DM30	Uncharacterized protein
Aphanomyces astaci.xlsx	A0A3R6XLJ9	Uncharacterized protein (Fragment)
Aphanomyces astaci.xlsx	A0A3R7ZIF7	Uncharacterized protein
Aphanomyces astaci.xlsx	A0A3L6UPJ1	Uncharacterized protein
Aphanomyces astaci.xlsx	W4FYU2	Uncharacterized protein
Aphanomyces astaci.xlsx	A0A418FGP0	Uncharacterized protein
Aphanomyces astaci.xlsx	A0A3R7YVR4	Uncharacterized protein
Aphanomyces astaci.xlsx	A0A3R6XCY1	Uncharacterized protein (Fragment)
Aphanomyces astaci.xlsx	A0A397A0Q9	Uncharacterized protein
Aphanomyces astaci.xlsx	A0A397DYY2	Uncharacterized protein (Fragment)
Aphanomyces astaci.xlsx	A0A397A3C6	Uncharacterized protein
Aphanomyces astaci.xlsx	A0A425CZ29	Uncharacterized protein (Fragment)
Aphanomyces astaci.xlsx	A0A418EHM7	Uncharacterized protein
Aphanomyces astaci.xlsx	A0A418CJF8	Uncharacterized protein
Aphanomyces astaci.xlsx	A0A425DJP4	Uncharacterized protein
Aphanomyces astaci.xlsx	A0A397DYB5	Uncharacterized protein
Aphanomyces astaci.xlsx	A0A397B9P2	Uncharacterized protein
Aphanomyces astaci.xlsx	A0A425D1E4	Uncharacterized protein (Fragment)
Aphanomyces astaci.xlsx	W4G0V0	Uncharacterized protein
Aphanomyces astaci.xlsx	A0A418CJF6	Uncharacterized protein
Aphanomyces astaci.xlsx	A0A397B5E3	Uncharacterized protein
Aphanomyces astaci.xlsx	A0A3L6VJM5	Uncharacterized protein (Fragment)
Aphanomyces astaci.xlsx	A0A3R7Y395	Uncharacterized protein
Aphanomyces astaci.xlsx	A0A418CUV0	Uncharacterized protein
Aphanomyces astaci.xlsx	A0A418BSV9	Uncharacterized protein (Fragment)
Aphanomyces astaci.xlsx	W4GEU8	Uncharacterized protein
Aphanomyces astaci.xlsx	W4GHR1	Uncharacterized protein
Aphanomyces astaci.xlsx	A0A425CPR1	Uncharacterized protein
Aphanomyces astaci.xlsx	A0A3R7APT9	Uncharacterized protein
Aphanomyces astaci.xlsx	A0A418FS09	Uncharacterized protein (Fragment)
Aphanomyces astaci.xlsx	A0A397ES50	Uncharacterized protein
Aphanomyces astaci.xlsx	A0A425CS30	Uncharacterized protein
Aphanomyces astaci.xlsx	A0A418E063	Uncharacterized protein
Aphanomyces astaci.xlsx	A0A397EAV1	Uncharacterized protein
Aphanomyces astaci.xlsx	A0A3R7WQH8	Uncharacterized protein
Aphanomyces astaci.xlsx	A0A3L6VZA1	Uncharacterized protein
Aphanomyces astaci.xlsx	A0A418BJ04	Uncharacterized protein
Aphanomyces astaci.xlsx	A0A3R6WYY8	Uncharacterized protein (Fragment)
Aphanomyces astaci.xlsx	A0A397C1F4	Uncharacterized protein
Aphanomyces astaci.xlsx	A0A397FHZ3	Uncharacterized protein
Aphanomyces astaci.xlsx	A0A3R6WVI8	Uncharacterized protein (Fragment)
Aphanomyces astaci.xlsx	A0A397CVV7	Uncharacterized protein
Aphanomyces astaci.xlsx	A0A3L6VF87	Uncharacterized protein (Fragment)
Aphanomyces astaci.xlsx	A0A397C940	Uncharacterized protein (Fragment)
Aphanomyces astaci.xlsx	A0A397F613	Uncharacterized protein
Aphanomyces astaci.xlsx	A0A3R7EHY7	Uncharacterized protein
Aphanomyces astaci.xlsx	A0A397DXJ3	Uncharacterized protein
Aphanomyces astaci.xlsx	A0A418DCN0	Uncharacterized protein
Aphanomyces astaci.xlsx	A0A397ER77	Uncharacterized protein (Fragment)
Aphanomyces astaci.xlsx	A0A418CWS7	Uncharacterized protein
Aphanomyces astaci.xlsx	A0A3R7AHK3	Uncharacterized protein (Fragment)
Aphanomyces astaci.xlsx	A0A3R6WXR4	Uncharacterized protein
Aphanomyces astaci.xlsx	W4H7L0	Uncharacterized protein
Aphanomyces astaci.xlsx	A0A418BZY3	Uncharacterized protein (Fragment)
Aphanomyces astaci.xlsx	A0A397D456	Uncharacterized protein
Aphanomyces astaci.xlsx	W4FRR2	Uncharacterized protein
Aphanomyces astaci.xlsx	A0A397EV56	Uncharacterized protein (Fragment)
Aphanomyces astaci.xlsx	W4FGT5	Uncharacterized protein
Aphanomyces astaci.xlsx	A0A3L6VXT1	Uncharacterized protein
Aphanomyces astaci.xlsx	A0A397BP25	Uncharacterized protein
Aphanomyces astaci.xlsx	W4FGX0	Uncharacterized protein
Aphanomyces astaci.xlsx	W4H101	Uncharacterized protein
Aphanomyces astaci.xlsx	A0A397FDH7	Uncharacterized protein
Aphanomyces astaci.xlsx	A0A425DDM5	Uncharacterized protein
Aphanomyces astaci.xlsx	A0A3R7A4K4	Uncharacterized protein (Fragment)
Aphanomyces astaci.xlsx	A0A397CJR0	Uncharacterized protein (Fragment)
Aphanomyces astaci.xlsx	A0A3L6VMY5	Uncharacterized protein
Aphanomyces astaci.xlsx	A0A418E4P5	Uncharacterized protein
Aphanomyces astaci.xlsx	A0A418G3N5	Uncharacterized protein (Fragment)
Aphanomyces astaci.xlsx	A0A397FAR0	Uncharacterized protein
Aphanomyces astaci.xlsx	A0A3R6XZM3	Uncharacterized protein (Fragment)
Aphanomyces astaci.xlsx	A0A3R7A7P4	Uncharacterized protein
Aphanomyces astaci.xlsx	A0A425CZ94	Uncharacterized protein
Aphanomyces astaci.xlsx	A0A418D8J3	Uncharacterized protein
Aphanomyces astaci.xlsx	W4GL89	Uncharacterized protein
Aphanomyces astaci.xlsx	A0A418FA61	Uncharacterized protein
Aphanomyces astaci.xlsx	A0A397BAP7	Uncharacterized protein
Aphanomyces astaci.xlsx	A0A396ZQ03	Uncharacterized protein (Fragment)
Aphanomyces astaci.xlsx	A0A396ZZ96	Uncharacterized protein
Aphanomyces astaci.xlsx	W4FL12	Uncharacterized protein
Aphanomyces astaci.xlsx	A0A397ASM2	Uncharacterized protein
Aphanomyces astaci.xlsx	A0A418C327	Uncharacterized protein
Aphanomyces astaci.xlsx	A0A397EKX9	Uncharacterized protein (Fragment)
Aphanomyces astaci.xlsx	A0A3R7AKW5	Uncharacterized protein
Aphanomyces astaci.xlsx	A0A3R6XRX3	Uncharacterized protein
Aphanomyces astaci.xlsx	A0A418FLE6	Uncharacterized protein
Aphanomyces astaci.xlsx	W4FEW7	Uncharacterized protein
Aphanomyces astaci.xlsx	A0A418E1G2	Uncharacterized protein
Aphanomyces astaci.xlsx	A0A418DBB7	Uncharacterized protein (Fragment)
Aphanomyces astaci.xlsx	A0A418CCH5	Uncharacterized protein (Fragment)
Aphanomyces astaci.xlsx	A0A3R7Z8J7	Uncharacterized protein
Aphanomyces astaci.xlsx	A0A418FGH1	Uncharacterized protein
Aphanomyces astaci.xlsx	A0A418FYZ6	Uncharacterized protein
Aphanomyces astaci.xlsx	A0A397EMD9	Uncharacterized protein (Fragment)
Aphanomyces astaci.xlsx	A0A3R6XJW2	Uncharacterized protein
Aphanomyces astaci.xlsx	A0A3R7Z6P2	Uncharacterized protein (Fragment)
Aphanomyces astaci.xlsx	W4H6A6	Uncharacterized protein
Aphanomyces astaci.xlsx	A0A418E9V7	Uncharacterized protein
Aphanomyces astaci.xlsx	W4GDP9	Uncharacterized protein
Aphanomyces astaci.xlsx	A0A3R7B8T5	Uncharacterized protein (Fragment)
Aphanomyces astaci.xlsx	A0A397E2H2	Uncharacterized protein (Fragment)
Aphanomyces astaci.xlsx	A0A418BIJ8	Uncharacterized protein
Aphanomyces astaci.xlsx	A0A418E419	Uncharacterized protein (Fragment)
Aphanomyces astaci.xlsx	A0A397EUF6	Uncharacterized protein (Fragment)
Aphanomyces astaci.xlsx	A0A397D0N4	Uncharacterized protein
Aphanomyces astaci.xlsx	A0A396ZWI2	Uncharacterized protein
Aphanomyces astaci.xlsx	A0A425CZR5	Uncharacterized protein
Aphanomyces astaci.xlsx	A0A397BFX1	Uncharacterized protein
Aphanomyces astaci.xlsx	A0A3R6WLH3	Uncharacterized protein
Aphanomyces astaci.xlsx	A0A397F2W6	Uncharacterized protein (Fragment)
Aphanomyces astaci.xlsx	A0A418FPV6	Uncharacterized protein (Fragment)
Aphanomyces astaci.xlsx	A0A397CC55	Uncharacterized protein (Fragment)
Aphanomyces astaci.xlsx	A0A397EVK5	Uncharacterized protein
Aphanomyces astaci.xlsx	A0A397CFM8	Uncharacterized protein (Fragment)
Aphanomyces astaci.xlsx	A0A425DEZ5	Uncharacterized protein
Aphanomyces astaci.xlsx	A0A397CGA6	Uncharacterized protein (Fragment)
Aphanomyces astaci.xlsx	A0A3L6VYT2	Uncharacterized protein
Aphanomyces astaci.xlsx	W4FBP1	Uncharacterized protein
Aphanomyces astaci.xlsx	A0A3R6XF63	Uncharacterized protein (Fragment)
Aphanomyces astaci.xlsx	A0A3L6VSI2	Uncharacterized protein
Aphanomyces astaci.xlsx	A0A3L6V4Z0	Uncharacterized protein
Aphanomyces astaci.xlsx	W4FLQ6	Uncharacterized protein
Aphanomyces astaci.xlsx	A0A418BUX3	Uncharacterized protein
Aphanomyces astaci.xlsx	A0A397D6T6	Uncharacterized protein
Aphanomyces astaci.xlsx	A0A396ZRZ2	Uncharacterized protein
Aphanomyces astaci.xlsx	A0A418E7S8	Uncharacterized protein (Fragment)
Aphanomyces astaci.xlsx	A0A396ZT37	Uncharacterized protein (Fragment)
Aphanomyces astaci.xlsx	A0A397ANE1	Uncharacterized protein
Aphanomyces astaci.xlsx	A0A3L6VA85	Uncharacterized protein
Aphanomyces astaci.xlsx	A0A397A932	Uncharacterized protein (Fragment)
Aphanomyces astaci.xlsx	A0A3L6VJ13	Uncharacterized protein (Fragment)
Aphanomyces astaci.xlsx	A0A3R6W2X3	Uncharacterized protein
Aphanomyces astaci.xlsx	A0A3L6V2L6	Uncharacterized protein
Aphanomyces astaci.xlsx	A0A3R6ZFR3	Uncharacterized protein
Aphanomyces astaci.xlsx	A0A397A1S1	Uncharacterized protein
Aphanomyces astaci.xlsx	W4FPQ1	Uncharacterized protein
Aphanomyces astaci.xlsx	A0A3L6VS68	Uncharacterized protein
Aphanomyces astaci.xlsx	A0A397BWJ0	Uncharacterized protein
Aphanomyces astaci.xlsx	A0A397A9C7	Uncharacterized protein
Aphanomyces astaci.xlsx	A0A3R6YID9	Uncharacterized protein (Fragment)
Aphanomyces astaci.xlsx	A0A3R7BR36	Uncharacterized protein
Aphanomyces astaci.xlsx	A0A3L6UUI8	Uncharacterized protein
Aphanomyces astaci.xlsx	A0A3L6V0T7	Uncharacterized protein
Aphanomyces astaci.xlsx	A0A3R7AMU4	Uncharacterized protein
Aphanomyces astaci.xlsx	A0A397C9E7	Uncharacterized protein (Fragment)
Aphanomyces astaci.xlsx	W4G1X8	Uncharacterized protein
Aphanomyces astaci.xlsx	A0A3R6X795	Uncharacterized protein
Aphanomyces astaci.xlsx	A0A397E6K8	Uncharacterized protein (Fragment)
Aphanomyces astaci.xlsx	A0A3L6UW97	Uncharacterized protein
Aphanomyces astaci.xlsx	A0A397AFG4	Uncharacterized protein (Fragment)
Aphanomyces astaci.xlsx	W4FCE8	Uncharacterized protein
Aphanomyces astaci.xlsx	A0A3R6VM88	Uncharacterized protein
Aphanomyces astaci.xlsx	A0A3L6VTJ7	Uncharacterized protein (Fragment)
Aphanomyces astaci.xlsx	A0A3L6V0S4	Uncharacterized protein (Fragment)
Aphanomyces astaci.xlsx	A0A3L6VQP2	Uncharacterized protein (Fragment)
Aphanomyces astaci.xlsx	W4F8J2	Uncharacterized protein
Aphanomyces astaci.xlsx	A0A397BNT6	Uncharacterized protein
Aphanomyces astaci.xlsx	A0A397BQ30	Uncharacterized protein
Aphanomyces astaci.xlsx	A0A397AP79	Uncharacterized protein
Aphanomyces astaci.xlsx	A0A3L6V0R4	Uncharacterized protein
Aphanomyces astaci.xlsx	A0A397BQC2	Uncharacterized protein (Fragment)
Aphanomyces astaci.xlsx	W4FI44	Uncharacterized protein
Aphanomyces astaci.xlsx	A0A397B2U7	Uncharacterized protein
Aphanomyces astaci.xlsx	A0A397CA05	Uncharacterized protein (Fragment)
Aphanomyces astaci.xlsx	W4FB83	Uncharacterized protein
Aphanomyces astaci.xlsx	A0A397ESK0	Uncharacterized protein
Aphanomyces astaci.xlsx	A0A3R6W590	Uncharacterized protein
Aphanomyces astaci.xlsx	A0A397BBH9	Uncharacterized protein
Aphanomyces astaci.xlsx	W4GB84	Uncharacterized protein
Aphanomyces astaci.xlsx	W4FRB0	Uncharacterized protein
Aphanomyces astaci.xlsx	A0A397ESI1	Uncharacterized protein
Aphanomyces astaci.xlsx	A0A397AHE1	Uncharacterized protein
Aphanomyces astaci.xlsx	A0A397CD13	Uncharacterized protein
Aphanomyces astaci.xlsx	A0A397ALA4	Uncharacterized protein (Fragment)
Aphanomyces astaci.xlsx	A0A3R7XTQ9	Uncharacterized protein
Aphanomyces astaci.xlsx	A0A397E2L9	Uncharacterized protein
Aphanomyces astaci.xlsx	A0A397AY23	Uncharacterized protein
Aphanomyces astaci.xlsx	A0A397BNE7	Uncharacterized protein
Aphanomyces astaci.xlsx	A0A397A1D7	Uncharacterized protein
Aphanomyces astaci.xlsx	W4G074	Uncharacterized protein
Aphanomyces astaci.xlsx	W4GF49	Uncharacterized protein
Aphanomyces astaci.xlsx	A0A3R7WNJ7	Uncharacterized protein
Aphanomyces astaci.xlsx	A0A3L6V0A9	Uncharacterized protein
Aphanomyces astaci.xlsx	W4FTM9	Uncharacterized protein
Aphanomyces astaci.xlsx	A0A397C9P7	Uncharacterized protein
Aphanomyces astaci.xlsx	W4FC56	Uncharacterized protein
Aphanomyces astaci.xlsx	A0A397D5B2	Uncharacterized protein
Aphanomyces astaci.xlsx	A0A3L6UVS9	Uncharacterized protein (Fragment)
Aphanomyces astaci.xlsx	A0A3R8DIH2	Uncharacterized protein
Aphanomyces astaci.xlsx	W4G054	Uncharacterized protein
Aphanomyces astaci.xlsx	A0A397AF63	Uncharacterized protein (Fragment)
Aphanomyces astaci.xlsx	A0A3R7AA07	Uncharacterized protein
Aphanomyces astaci.xlsx	A0A3L6VW95	Uncharacterized protein (Fragment)
Aphanomyces astaci.xlsx	W4G9H4	Uncharacterized protein
Aphanomyces astaci.xlsx	A0A397DQE0	Uncharacterized protein (Fragment)
Aphanomyces astaci.xlsx	A0A397CE78	Uncharacterized protein (Fragment)
Aphanomyces astaci.xlsx	A0A397BWP1	Uncharacterized protein (Fragment)
Aphanomyces astaci.xlsx	A0A3R7AS62	Uncharacterized protein
Aphanomyces astaci.xlsx	A0A397BZC2	Uncharacterized protein
Aphanomyces astaci.xlsx	A0A397F5K6	Uncharacterized protein
Aphanomyces astaci.xlsx	A0A397CQE7	Uncharacterized protein
Aphanomyces astaci.xlsx	W4FUT9	Uncharacterized protein
Aphanomyces astaci.xlsx	A0A397BX76	Uncharacterized protein (Fragment)
Aphanomyces astaci.xlsx	A0A397EWY4	Uncharacterized protein
Aphanomyces astaci.xlsx	A0A3L6UTC6	Uncharacterized protein
Aphanomyces astaci.xlsx	W4FCI5	Uncharacterized protein
Aphanomyces astaci.xlsx	A0A3R7XUT3	Uncharacterized protein (Fragment)
Aphanomyces astaci.xlsx	A0A397AF69	Uncharacterized protein (Fragment)
Aphanomyces astaci.xlsx	A0A397FDL6	Uncharacterized protein
Aphanomyces astaci.xlsx	A0A3R6W9N8	Uncharacterized protein (Fragment)
Aphanomyces astaci.xlsx	A0A3R7FC57	Uncharacterized protein
Aphanomyces astaci.xlsx	A0A3L6V861	Uncharacterized protein (Fragment)
Aphanomyces astaci.xlsx	A0A397F9B1	Uncharacterized protein
Aphanomyces astaci.xlsx	A0A397DBN1	Uncharacterized protein
Aphanomyces astaci.xlsx	W4GGA2	Uncharacterized protein
Aphanomyces astaci.xlsx	A0A397AHP6	Uncharacterized protein (Fragment)
Aphanomyces astaci.xlsx	A0A397DW29	Uncharacterized protein
Aphanomyces astaci.xlsx	A0A397A7S0	Uncharacterized protein
Aphanomyces astaci.xlsx	A0A3L6VJZ3	Uncharacterized protein (Fragment)
Aphanomyces astaci.xlsx	A0A397ED42	Uncharacterized protein
Aphanomyces astaci.xlsx	A0A3R6WAM0	Uncharacterized protein (Fragment)
Aphanomyces astaci.xlsx	W4GH53	Uncharacterized protein
Aphanomyces astaci.xlsx	A0A397CR86	Uncharacterized protein
Aphanomyces astaci.xlsx	A0A397BPQ1	Uncharacterized protein (Fragment)
Aphanomyces astaci.xlsx	W4GZ49	Uncharacterized protein
Aphanomyces astaci.xlsx	A0A397EYN3	Uncharacterized protein
Aphanomyces astaci.xlsx	A0A397DRN3	Uncharacterized protein
Aphanomyces astaci.xlsx	A0A397DXZ3	Uncharacterized protein
Aphanomyces astaci.xlsx	A0A397A3K7	Uncharacterized protein
Aphanomyces astaci.xlsx	W4FCU5	Uncharacterized protein
Aphanomyces astaci.xlsx	A0A397B480	Uncharacterized protein
Aphanomyces astaci.xlsx	A0A397C1F3	Uncharacterized protein
Aphanomyces astaci.xlsx	A0A397EXX4	Uncharacterized protein
Aphanomyces astaci.xlsx	W4H088	Uncharacterized protein
Aphanomyces astaci.xlsx	A0A418D470	Uncharacterized protein
Aphanomyces astaci.xlsx	A0A3R7A612	Uncharacterized protein
Aphanomyces astaci.xlsx	A0A397ES75	Uncharacterized protein
Aphanomyces astaci.xlsx	W4GXA1	Uncharacterized protein
Aphanomyces astaci.xlsx	A0A397AYL9	Uncharacterized protein
Aphanomyces astaci.xlsx	A0A3R6WDP1	Uncharacterized protein (Fragment)
Aphanomyces astaci.xlsx	A0A397EYB4	Uncharacterized protein
[truncated: 26,302 more rows]
