# Supplementary material for: Core cysteine residues in the Plasminogen-Apple-Nematode (PAN) domain are critical for HGF/c-MET signaling
Source: Commun Biol. 2022 Jul 1;5:646. doi: 10.1038/s42003-022-03582-8 (PMC9249922; doi:10.1038/s42003-022-03582-8)
Supplement: Supplementary file 4 — Supplementary Data 2 [file 42003_2022_3582_MOESM4_ESM.xlsx]

## Sheet: Sheet1
Supplementary Data 2: GO terms exhibiting significant enrichment among 28,300 PAN domain-containing proteins.
GO.ID	Term	Annotated	Significant	Expected	classicFisher	Catergory
GO:0005975	carbohydrate metabolic process	308	41	9.13	7e-16	Alveolata
GO:0006030	chitin metabolic process	97	17	2.88	3.5e-09	Alveolata
GO:0043170	macromolecule metabolic process	16450	547	487.81	4e-19	Alveolata
GO:0008152	metabolic process	16627	559	493.06	3.6e-29	Alveolata
GO:0006807	nitrogen compound metabolic process	16453	547	487.9	4.3e-19	Alveolata
GO:0071704	organic substance metabolic process	16544	558	490.6	6.3e-29	Alveolata
GO:1901564	organonitrogen compound metabolic proces...	16406	544	486.51	1.9e-17	Alveolata
GO:0044238	primary metabolic process	16510	558	489.59	2e-29	Alveolata
GO:0019538	protein metabolic process	16367	544	485.35	6.5e-18	Alveolata
GO:0006508	proteolysis	4803	543	142.43	1e-30	Alveolata
GO:0006865	amino acid transport	1	1	0	0.00201	Amoebozoa
GO:0006198	cAMP catabolic process	1	1	0	0.00201	Amoebozoa
GO:0005975	carbohydrate metabolic process	308	15	0.62	1.2e-17	Amoebozoa
GO:0009166	nucleotide catabolic process	1	1	0	0.00201	Amoebozoa
GO:0006508	proteolysis	4803	29	9.65	6.7e-11	Amoebozoa
GO:0006195	purine nucleotide catabolic process	1	1	0	0.00201	Amoebozoa
GO:0006163	purine nucleotide metabolic process	1	1	0	0.00201	Amoebozoa
GO:0009154	purine ribonucleotide catabolic process	1	1	0	0.00201	Amoebozoa
GO:0009150	purine ribonucleotide metabolic process	1	1	0	0.00201	Amoebozoa
GO:0055085	transmembrane transport	20	2	0.04	0.00073	Amoebozoa
GO:0035556	intracellular signal transduction	10	6	0.81	4.4e-05	Bacteria
GO:0043170	macromolecule metabolic process	16450	1529	1331.27	1e-30	Bacteria
GO:0008152	metabolic process	16627	1531	1345.59	1e-30	Bacteria
GO:0006807	nitrogen compound metabolic process	16453	1527	1331.51	1e-30	Bacteria
GO:0071704	organic substance metabolic process	16544	1530	1338.88	1e-30	Bacteria
GO:1901564	organonitrogen compound metabolic proces...	16406	1522	1327.71	1e-30	Bacteria
GO:0000160	phosphorelay signal transduction system	5	5	0.4	3.5e-06	Bacteria
GO:0044238	primary metabolic process	16510	1529	1336.12	1e-30	Bacteria
GO:0019538	protein metabolic process	16367	1521	1324.55	1e-30	Bacteria
GO:0006508	proteolysis	4803	1519	388.7	1e-30	Bacteria
GO:0005975	carbohydrate metabolic process	308	10	0.18	1.2e-17	Euglenozoa
GO:0005975	carbohydrate metabolic process	308	2	0.1	0.0038	Haptophyceae
GO:0006040	amino sugar metabolic process	97	80	10.06	1e-30	Opisthokonta
GO:0006022	aminoglycan metabolic process	98	81	10.16	1e-30	Opisthokonta
GO:1901135	carbohydrate derivative metabolic proces...	103	84	10.68	1e-30	Opisthokonta
GO:0006030	chitin metabolic process	97	80	10.06	1e-30	Opisthokonta
GO:0017144	drug metabolic process	97	80	10.06	1e-30	Opisthokonta
GO:1901071	glucosamine-containing compound metaboli...	97	80	10.06	1e-30	Opisthokonta
GO:0006508	proteolysis	4803	1687	498.12	1e-30	Opisthokonta
GO:0006979	response to oxidative stress	79	76	8.19	1e-30	Opisthokonta
GO:0050896	response to stimulus	113	96	11.72	1e-30	Opisthokonta
GO:0006950	response to stress	82	78	8.5	1e-30	Opisthokonta
GO:0005975	carbohydrate metabolic process	308	141	15.5	1e-30	Stramenopilles
GO:0043170	macromolecule metabolic process	16450	939	827.8	1e-30	Stramenopilles
GO:0008152	metabolic process	16627	945	836.71	1e-30	Stramenopilles
GO:0006807	nitrogen compound metabolic process	16453	939	827.96	1e-30	Stramenopilles
GO:0071704	organic substance metabolic process	16544	943	832.53	1e-30	Stramenopilles
GO:1901564	organonitrogen compound metabolic proces...	16406	934	825.59	1e-30	Stramenopilles
GO:0055114	oxidation-reduction process	181	78	9.11	1e-30	Stramenopilles
GO:0044238	primary metabolic process	16510	943	830.82	1e-30	Stramenopilles
GO:0019538	protein metabolic process	16367	934	823.63	1e-30	Stramenopilles
GO:0006508	proteolysis	4803	932	241.7	1e-30	Stramenopilles
GO:0007154	cell communication	12011	11972	8768.58	1e-30	Viridplantae
GO:0008037	cell recognition	11970	11970	8738.64	1e-30	Viridplantae
GO:0009987	cellular process	14064	13773	10267.4	1e-30	Viridplantae
GO:0006464	cellular protein modification process	11577	11539	8451.74	1e-30	Viridplantae
GO:0006796	phosphate-containing compound metabolic ...	11538	11505	8423.26	1e-30	Viridplantae
GO:0006793	phosphorus metabolic process	11538	11505	8423.26	1e-30	Viridplantae
GO:0009875	pollen-pistil interaction	11970	11970	8738.64	1e-30	Viridplantae
GO:0009856	pollination	11970	11970	8738.64	1e-30	Viridplantae
GO:0006468	protein phosphorylation	11526	11501	8414.5	1e-30	Viridplantae
GO:0000003	reproduction	12005	11970	8764.2	1e-30	Viridplantae
GO:0006508	proteolysis	4803	28	7.11	2e-17	Viruses
