# Supplementary material for: Core cysteine residues in the Plasminogen-Apple-Nematode (PAN) domain are critical for HGF/c-MET signaling
Source: Commun Biol. 2022 Jul 1;5:646. doi: 10.1038/s42003-022-03582-8 (PMC9249922; doi:10.1038/s42003-022-03582-8)
Supplement: Supplementary file 5 — Supplementary Data 3 [file 42003_2022_3582_MOESM5_ESM.xlsx]

## Sheet: Sheet1
Supplementary Data 3 - Proteins with PAN domain in alignment.
Organism	Gene name	Uniprot identifier
H. sapiens	HGF	P14210
A. thaliana	SD16	Q9S972
C. elegans	LET-653	Q27394
M. musculus	HGF	Q08048
R. norvegicus	PLG	Q01177
Z. mays	PK1	P17801
B. taurus	PLG	P06868
C. lupus	HGF	Q867B7
D. melanogaster	NOMPA	A1Z8J4
D. rerio	ADGRV1	Q6JAN0
F. catus	HGF	Q9BH09
O. sativa	H0315F07.2	Q25A00
P. patens	PHYPA 026294	A0A2K1ISB0
P. trichocarpa	POPTR 001G409300	A0A2K2CBN5
